# Supplementary material for: Proteomic and Bioinformatic Tools to Identify Potential Hub Proteins in the Audiogenic Seizure-Prone Hamster GASH/Sal
Source: Diagnostics (Basel). 2023 Mar 9;13(6):1048. doi: 10.3390/diagnostics13061048 (PMC10047193; doi:10.3390/diagnostics13061048)
Supplement: Supplementary file 1 [file diagnostics-13-01048-s001.zip]

Archive with 8 entries (8 files):
- Supplementary Material 1.xlsx
- Supplementary Material 2.html
- Supplementary Material 3.xlsx
- Supplementary Material 4.csv
- Supplementary Material 5.csv
- Supplementary Material 6.csv
- Supplementary Material 7.xlsx
- Supplementary Material 8.xlsx
