# Supplementary material for: Proteomic and Bioinformatic Tools to Identify Potential Hub Proteins in the Audiogenic Seizure-Prone Hamster GASH/Sal
Source: Diagnostics (Basel). 2023 Mar 9;13(6):1048. doi: 10.3390/diagnostics13061048 (PMC10047193; doi:10.3390/diagnostics13061048)
Supplement: Supplementary file 1 [file diagnostics-13-01048-s001.zip › Supplementary Material 1.xlsx]

## Sheet: Diff_GASH_ctrl (1).csv
	Anotation www.uniprot.org	gene symbol. Reference Genome MesAur2.0 (GSM6038416)	p-value (t-test)	power (t-test)	Cohen's effect size	Description	Nr_Description	KOG.Function.Description	KOG.Function.Categories	GO.Biological_Process	GO.Molecular_Function	GO.Cellular_Component
1	A0A1U8C7A8	Chdh	5.43E-07	100	6688	Choline dehydrogenase OS=Mesocricetus auratus OX=10036 GN=Chdh PE=3 SV=1	choline dehydrogenase, mitochondrial [Mesocricetus auratus]	Glucose dehydrogenase/choline dehydrogenase/mandelonitrile lyase (GMC oxidoreductase family)	General function prediction only	GO:0019285//glycine betaine biosynthetic process from choline	GO:0050660//flavin adenine dinucleotide binding;GO:0008812//choline dehydrogenase activity	GO:0005743//mitochondrial inner membrane;GO:0005739//mitochondrion
2	A0A1U8BN73	Abca5	6.56E-06	100	5385	ATP-binding cassette sub-family A member 5 isoform X2 OS=Mesocricetus auratus OX=10036 GN=Abca5 PE=4 SV=1	ATP-binding cassette sub-family A member 5 isoform X2 [Mesocricetus auratus]	Lipid exporter ABCA1 and related proteins, ABC superfamily	Lipid transport and metabolism;General function prediction only	GO:0034375//high-density lipoprotein particle remodeling;GO:0015918//sterol transport;GO:0006869//lipid transport;GO:0033344//cholesterol efflux;GO:0010745//negative regulation of macrophage derived foam cell differentiation;GO:0043691//reverse cholesterol transport	GO:0005215//transporter activity;GO:0042626//ATPase activity, coupled to transmembrane movement of substances;GO:0016887//ATPase activity;GO:0005524//ATP binding	GO:0005794//Golgi apparatus;GO:0016021//integral component of membrane;GO:0005770//late endosome;GO:0000139//Golgi membrane;GO:0005764//lysosome;GO:0005765//lysosomal membrane;GO:0031902//late endosome membrane
3	A0A1U7QIV4	Sqor	1.04E-05	100	4818	sulfide:quinone oxidoreductase, mitochondrial OS=Mesocricetus auratus OX=10036 GN=Sqor PE=4 SV=1	sulfide:quinone oxidoreductase, mitochondrial [Mesocricetus auratus]	Sulfide:quinone oxidoreductase/flavo-binding protein	Energy production and conversion	GO:0070221//sulfide oxidation, using sulfide:quinone oxidoreductase;GO:0070813//hydrogen sulfide metabolic process	GO:0070224//sulfide:quinone oxidoreductase activity	GO:0005743//mitochondrial inner membrane;GO:0005739//mitochondrion
4	A0A1U7Q311	Lyrm1	2.57E-05	100	4714	LYR motif-containing protein 1 isoform X1 OS=Mesocricetus auratus OX=10036 GN=Lyrm1 PE=3 SV=1	LYR motif-containing protein 1 isoform X1 [Mesocricetus auratus]	-	-			GO:0005654//nucleoplasm;GO:0030496//midbody;GO:0005739//mitochondrion
5	A0A1U7QXD1	Padi2	6.43E-05	100	4558	Protein-arginine deiminase OS=Mesocricetus auratus OX=10036 GN=Padi2 PE=3 SV=1	protein-arginine deiminase type-2 [Mesocricetus auratus]	-	-	GO:0036413//histone H3-R26 citrullination;GO:0036414//histone citrullination;GO:0030520//intracellular estrogen receptor signaling pathway;GO:0018101//protein citrullination;GO:1990830//cellular response to leukemia inhibitory factor;GO:0048096//chromatin-mediated maintenance of transcription;GO:0001953//negative regulation of cell-matrix adhesion;GO:0021762//substantia nigra development;GO:19016…	GO:0030331//estrogen receptor binding;GO:0016990//arginine deiminase activity;GO:0005509//calcium ion binding;GO:0004668//protein-arginine deiminase activity	GO:0005737//cytoplasm;GO:0005634//nucleus;GO:0035327//transcriptionally active chromatin;GO:0070062//extracellular exosome
6	A0A1U7Q9C2	Ca3	0.00030713	100	4.17	Carbonic anhydrase OS=Mesocricetus auratus OX=10036 GN=Ca3 PE=3 SV=1	carbonic anhydrase 3 [Mesocricetus auratus]	Carbonic anhydrase	General function prediction only	GO:0006979//response to oxidative stress;GO:0045471//response to ethanol;GO:0006730//one-carbon metabolic process	GO:0016151//nickel cation binding;GO:0016791//phosphatase activity;GO:0008270//zinc ion binding;GO:0004089//carbonate dehydratase activity	GO:0005737//cytoplasm;GO:0005829//cytosol
7	A0A1U7RFK6	Ncan	3.50E-05	100	4167	neurocan core protein isoform X2 OS=Mesocricetus auratus OX=10036 GN=Ncan PE=3 SV=1	neurocan core protein isoform X2 [Mesocricetus auratus]	C-type lectin	Signal transduction mechanisms;Defense mechanisms	GO:0051823//regulation of synapse structural plasticity;GO:0001501//skeletal system development;GO:0007155//cell adhesion;GO:0007411//axon guidance;GO:0007417//central nervous system development	GO:0005201//extracellular matrix structural constituent;GO:0005540//hyaluronic acid binding;GO:0030246//carbohydrate binding;GO:0005509//calcium ion binding	GO:0005886//plasma membrane;GO:0005578//proteinaceous extracellular matrix
8	A0A1U7RD56	Gss	8.86E-05	99998	3935	Glutathione synthetase OS=Mesocricetus auratus OX=10036 GN=Gss PE=3 SV=1	glutathione synthetase [Mesocricetus auratus]	Glutathione synthetase	Secondary metabolites biosynthesis, transport and catabolism	GO:0043200//response to amino acid;GO:0006520//cellular amino acid metabolic process;GO:0031667//response to nutrient levels;GO:0046686//response to cadmium ion;GO:0009410//response to xenobiotic stimulus;GO:0006750//glutathione biosynthetic process;GO:0007568//aging;GO:0034612//response to tumor necrosis factor	GO:0043295//glutathione binding;GO:0004363//glutathione synthase activity;GO:0042277//peptide binding;GO:0000287//magnesium ion binding;GO:0042802//identical protein binding;GO:0042803//protein homodimerization activity;GO:0005524//ATP binding;GO:0016594//glycine binding	GO:0070062//extracellular exosome;GO:0005829//cytosol
9	A0A3Q0DBU1	Rab18	5.94E-05	99997	3871	Ras-related protein Rab-18 OS=Mesocricetus auratus OX=10036 GN=Rab18 PE=4 SV=1	PREDICTED: ras-related protein Rab-18 [Cricetulus griseus]	GTPase Rab18, small G protein superfamily	General function prediction only	GO:0061024//membrane organization;GO:0071786//endoplasmic reticulum tubular network organization;GO:0001654//eye development;GO:0007264//small GTPase mediated signal transduction;GO:0034389//lipid particle organization;GO:0007420//brain development;GO:0043312//neutrophil degranulation;GO:0015031//protein transport;GO:0051170//nuclear import	GO:0005525//GTP binding;GO:0003924//GTPase activity;GO:0019003//GDP binding	GO:0005789//endoplasmic reticulum membrane;GO:0071782//endoplasmic reticulum tubular network;GO:0030667//secretory granule membrane;GO:0070062//extracellular exosome;GO:0009925//basal plasma membrane;GO:0005794//Golgi apparatus;GO:0016324//apical plasma membrane;GO:0005886//plasma membrane;GO:0005829//cytosol;GO:0005622//intracellular
10	A0A1U7R4U9	Tm9sf2	0.00025876	99997	3862	Transmembrane 9 superfamily member OS=Mesocricetus auratus OX=10036 GN=Tm9sf2 PE=3 SV=1	transmembrane 9 superfamily member 2 [Mesocricetus auratus]	Endosomal membrane proteins, EMP70	Intracellular trafficking, secretion, and vesicular transport			GO:0016021//integral component of membrane;GO:0070062//extracellular exosome;GO:0010008//endosome membrane
11	A0A1U7R749	Cnp	0.00036419	99997	3855	2',3'-cyclic-nucleotide 3'-phosphodiesterase OS=Mesocricetus auratus OX=10036 GN=Cnp PE=3 SV=1	2',3'-cyclic-nucleotide 3'-phosphodiesterase isoform X1 [Mesocricetus auratus]	Predicted MutS-related protein involved in mismatch repair	Replication, recombination and repair	GO:0009214//cyclic nucleotide catabolic process;GO:0021762//substantia nigra development;GO:0032496//response to lipopolysaccharide;GO:0009636//response to toxic substance;GO:0048709//oligodendrocyte differentiation;GO:0007409//axonogenesis;GO:0008344//adult locomotory behavior;GO:0046902//regulation of mitochondrial membrane permeability;GO:0007568//aging;GO:0030900//forebrain development;GO:000…	GO:0004113//2',3'-cyclic-nucleotide 3'-phosphodiesterase activity;GO:0030551//cyclic nucleotide binding;GO:0003723//RNA binding	GO:0005902//microvillus;GO:0005874//microtubule;GO:0005737//cytoplasm;GO:0005615//extracellular space;GO:0043209//myelin sheath;GO:0016020//membrane;GO:0035749//myelin sheath adaxonal region;GO:0048471//perinuclear region of cytoplasm;GO:0031143//pseudopodium;GO:0035748//myelin sheath abaxonal region;GO:0005886//plasma membrane;GO:0042995//cell projection;GO:0070062//extracellular exosome;GO:0042…
12	A0A1U8CQH3	Mobp	0.00016929	99995	3783	myelin-associated oligodendrocyte basic protein OS=Mesocricetus auratus OX=10036 GN=Mobp PE=4 SV=1	myelin-associated oligodendrocyte basic protein [Mesocricetus auratus]	Carbonic anhydrase	General function prediction only	GO:0007399//nervous system development;GO:0030050//vesicle transport along actin filament	GO:0017137//Rab GTPase binding;GO:0017022//myosin binding;GO:0003779//actin binding;GO:0019911//structural constituent of myelin sheath	GO:0043209//myelin sheath;GO:0030864//cortical actin cytoskeleton;GO:0005739//mitochondrion;GO:0048471//perinuclear region of cytoplasm
13	A0A1U7QXE9	Fam120b	0.00012108	99973	3506	constitutive coactivator of peroxisome proliferator-activated receptor gamma isoform X1 OS=Mesocricetus auratus OX=10036 GN=Fam120b PE=3 SV=1	constitutive coactivator of peroxisome proliferator-activated receptor gamma isoform X1 [Mesocricetus auratus]	Predicted membrane protein, contains DoH and Cytochrome b-561/ferric reductase transmembrane domains	Signal transduction mechanisms	GO:0035357//peroxisome proliferator activated receptor signaling pathway;GO:0006355//regulation of transcription, DNA-templated;GO:0006351//transcription, DNA-templated;GO:0045444//fat cell differentiation		GO:0005634//nucleus;GO:0005654//nucleoplasm
14	A0A1U7QHP9	Shmt1	0.00019202	99.95	3394	Serine hydroxymethyltransferase OS=Mesocricetus auratus OX=10036 GN=Shmt1 PE=3 SV=1	PREDICTED: serine hydroxymethyltransferase, cytosolic [Hipposideros armiger]	Glycine/serine hydroxymethyltransferase	Amino acid transport and metabolism	GO:0051289//protein homotetramerization;GO:0046653//tetrahydrofolate metabolic process;GO:0046655//folic acid metabolic process;GO:0006565//L-serine catabolic process;GO:0006563//L-serine metabolic process;GO:0006545//glycine biosynthetic process;GO:0006544//glycine metabolic process;GO:0035999//tetrahydrofolate interconversion;GO:1904482//cellular response to tetrahydrofolate;GO:0009113//purine …	GO:0030170//pyridoxal phosphate binding;GO:0048027//mRNA 5'-UTR binding;GO:0000900//translation repressor activity, nucleic acid binding;GO:0042803//protein homodimerization activity;GO:0070905//serine binding;GO:0004372//glycine hydroxymethyltransferase activity	GO:0070062//extracellular exosome;GO:0005634//nucleus;GO:0005739//mitochondrion;GO:0005829//cytosol
15	A0A3Q0D8C4	Hp1bp3	0.00030195	99933	3338	Heterochromatin protein 1-binding protein 3 OS=Mesocricetus auratus OX=10036 GN=Hp1bp3 PE=4 SV=1	heterochromatin protein 1-binding protein 3 [Mesocricetus auratus]	Histone H1	Chromatin structure and dynamics	GO:0042127//regulation of cell proliferation;GO:0070828//heterochromatin organization;GO:0071456//cellular response to hypoxia;GO:0006355//regulation of transcription, DNA-templated;GO:0097298//regulation of nucleus size;GO:0006334//nucleosome assembly	GO:0031491//nucleosome binding;GO:0003677//DNA binding;GO:0003682//chromatin binding	GO:0016607//nuclear speck;GO:0005634//nucleus;GO:0000786//nucleosome
16	A0A1U7Q992	Adhfe1	0.00034519	99914	3.29	Alcohol dehydrogenase iron-containing protein 1 OS=Mesocricetus auratus OX=10036 GN=Adhfe1 PE=3 SV=1	hydroxyacid-oxoacid transhydrogenase, mitochondrial isoform X2 [Mesocricetus auratus]	Alcohol dehydrogenase, class IV	Energy production and conversion	GO:0015993//molecular hydrogen transport	GO:0004022//alcohol dehydrogenase (NAD) activity;GO:0046872//metal ion binding;GO:0047988//hydroxyacid-oxoacid transhydrogenase activity;GO:0016491//oxidoreductase activity	GO:0005829//cytosol;GO:0005739//mitochondrion
17	A0A1U7QZ27	Slmap	0.00220145	99856	3.19	sarcolemmal membrane-associated protein isoform X5 OS=Mesocricetus auratus OX=10036 GN=Slmap PE=4 SV=1	sarcolemmal membrane-associated protein isoform X5 [Mesocricetus auratus]	Myosin class II heavy chain	Cytoskeleton	GO:1902305//regulation of sodium ion transmembrane transport;GO:0006936//muscle contraction;GO:1900825//regulation of membrane depolarization during cardiac muscle cell action potential;GO:1905150//regulation of voltage-gated sodium channel activity;GO:0072659//protein localization to plasma membrane		GO:0031430//M band;GO:0042383//sarcolemma;GO:0005615//extracellular space;GO:0016021//integral component of membrane;GO:0005815//microtubule organizing center;GO:0030018//Z disc
18	A0A1U8CML2	Dusp15	0.00087484	99847	3177	dual specificity protein phosphatase 15 OS=Mesocricetus auratus OX=10036 GN=Dusp15 PE=4 SV=2	dual specificity protein phosphatase 15 [Mesocricetus auratus]	Dual specificity phosphatase	Defense mechanisms	GO:0042127//regulation of cell proliferation;GO:0048713//regulation of oligodendrocyte differentiation;GO:0016311//dephosphorylation;GO:0046330//positive regulation of JNK cascade;GO:0007179//transforming growth factor beta receptor signaling pathway	GO:0016791//phosphatase activity;GO:0008138//protein tyrosine/serine/threonine phosphatase activity;GO:0004725//protein tyrosine phosphatase activity	GO:0005886//plasma membrane;GO:0005829//cytosol
19	A0A1U7RFZ4	Aldh6a1	0.00038448	99837	3164	methylmalonate-semialdehyde dehydrogenase [acylating], mitochondrial OS=Mesocricetus auratus OX=10036 GN=Aldh6a1 PE=3 SV=1	methylmalonate-semialdehyde dehydrogenase [acylating], mitochondrial [Mesocricetus auratus]	Methylmalonate semialdehyde dehydrogenase	Amino acid transport and metabolism;Carbohydrate transport and metabolism	GO:0006573//valine metabolic process;GO:0019484//beta-alanine catabolic process;GO:0019859//thymine metabolic process;GO:0006210//thymine catabolic process;GO:0050873//brown fat cell differentiation;GO:0006574//valine catabolic process	GO:0004491//methylmalonate-semialdehyde dehydrogenase (acylating) activity;GO:0016790//thiolester hydrolase activity;GO:0000062//fatty-acyl-CoA binding;GO:0003723//RNA binding;GO:0018478//malonate-semialdehyde dehydrogenase (acetylating) activity	GO:0005739//mitochondrion;GO:0005654//nucleoplasm;GO:0070062//extracellular exosome
20	A0A1U8CFQ2	Igsf8	0.00028019	99834	3161	immunoglobulin superfamily member 8 OS=Mesocricetus auratus OX=10036 GN=Igsf8 PE=4 SV=1	immunoglobulin superfamily member 8 [Mesocricetus auratus]	-	-	GO:2000145//regulation of cell motility		GO:0070062//extracellular exosome;GO:0043209//myelin sheath;GO:0016021//integral component of membrane;GO:0016020//membrane;GO:0030424//axon;GO:0045202//synapse;GO:0005886//plasma membrane
21	A0A1U7QX31	Acy1	0.00041382	99.78	3102	N-acyl-L-amino-acid amidohydrolase OS=Mesocricetus auratus OX=10036 GN=Acy1 PE=3 SV=1	aminoacylase-1 [Mesocricetus auratus]	Aminoacylase ACY1 and related metalloexopeptidases	Amino acid transport and metabolism	GO:0006520//cellular amino acid metabolic process;GO:0030163//protein catabolic process	GO:0004046//aminoacylase activity;GO:0042802//identical protein binding;GO:0046872//metal ion binding;GO:0008237//metallopeptidase activity	GO:0005737//cytoplasm;GO:0070062//extracellular exosome
22	A0A1U7QP95	Hrg	0.00150728	99775	3098	histidine-rich glycoprotein OS=Mesocricetus auratus OX=10036 GN=Hrg PE=4 SV=2	histidine-rich glycoprotein [Mesocricetus auratus]	Collagens (type IV and type XIII), and related proteins	Extracellular structures	GO:0002839//positive regulation of immune response to tumor cell;GO:0030308//negative regulation of cell growth;GO:0032956//regulation of actin cytoskeleton organization;GO:0061844//antimicrobial humoral immune response mediated by antimicrobial peptide;GO:2000504//positive regulation of blood vessel remodeling;GO:0007162//negative regulation of cell adhesion;GO:0001525//angiogenesis;GO:0014070//…	GO:0008270//zinc ion binding;GO:0046872//metal ion binding;GO:0020037//heme binding;GO:0043395//heparan sulfate proteoglycan binding;GO:0004867//serine-type endopeptidase inhibitor activity;GO:0004869//cysteine-type endopeptidase inhibitor activity;GO:0008201//heparin binding;GO:0019865//immunoglobulin binding;GO:0005102//receptor binding	GO:0061474//phagolysosome membrane;GO:0031982//vesicle;GO:0072562//blood microparticle;GO:0009986//cell surface;GO:0070062//extracellular exosome;GO:0036019//endolysosome;GO:0005576//extracellular region
23	A0A3Q0D761	Enpp2	0.00076725	99764	3088	ectonucleotide pyrophosphatase/phosphodiesterase family member 2 OS=Mesocricetus auratus OX=10036 GN=Enpp2 PE=3 SV=1	ectonucleotide pyrophosphatase/phosphodiesterase family member 2 [Mesocricetus auratus]	Type I phosphodiesterase/nucleotide pyrophosphatase	General function prediction only	GO:0030334//regulation of cell migration;GO:0006935//chemotaxis;GO:0045765//regulation of angiogenesis;GO:0006955//immune response	GO:0005044//scavenger receptor activity;GO:0030247//polysaccharide binding;GO:0047391//alkylglycerophosphoethanolamine phosphodiesterase activity;GO:0004551//nucleotide diphosphatase activity;GO:0003676//nucleic acid binding;GO:0004622//lysophospholipase activity;GO:0046872//metal ion binding;GO:0004528//phosphodiesterase I activity	GO:0016021//integral component of membrane
24	A0A3Q0CM93	Enoph1	0.00034159	99762	3086	Enolase-phosphatase E1 OS=Mesocricetus auratus OX=10036 GN=Enoph1 PE=3 SV=1	enolase-phosphatase E1 [Mesocricetus auratus]	Enolase-phosphatase E-1	Amino acid transport and metabolism	GO:0019509//L-methionine salvage from methylthioadenosine;GO:0019284//L-methionine salvage from S-adenosylmethionine	GO:0043716//2-hydroxy-3-keto-5-methylthiopentenyl-1-phosphate phosphatase activity;GO:0043715//2,3-diketo-5-methylthiopentyl-1-phosphate enolase activity;GO:0000287//magnesium ion binding;GO:0043874//acireductone synthase activity	GO:0005737//cytoplasm;GO:0005634//nucleus;GO:0005829//cytosol;GO:0070062//extracellular exosome
25	A0A1U7QGW1	Tmbim6	0.00033722	99753	3078	Bax inhibitor 1 OS=Mesocricetus auratus OX=10036 GN=Tmbim6 PE=3 SV=1	bax inhibitor 1 [Mesocricetus auratus]	Bax-mediated apoptosis inhibitor TEGT/BI-1	Defense mechanisms	GO:1902065//response to L-glutamate;GO:0032091//negative regulation of protein binding;GO:0070059//intrinsic apoptotic signaling pathway in response to endoplasmic reticulum stress;GO:1902236//negative regulation of endoplasmic reticulum stress-induced intrinsic apoptotic signaling pathway;GO:1990441//negative regulation of transcription from RNA polymerase II promoter in response to endoplasmic …	GO:0031625//ubiquitin protein ligase binding;GO:0060698//endoribonuclease inhibitor activity	GO:0016021//integral component of membrane;GO:0031966//mitochondrial membrane;GO:0005789//endoplasmic reticulum membrane
26	A0A1U8BT34	Abhd17b	0.00146239	99746	3072	protein ABHD17B OS=Mesocricetus auratus OX=10036 GN=Abhd17b PE=4 SV=1	protein ABHD17B precursor [Mus musculus]	Predicted alpha/beta hydrolase	General function prediction only		GO:0016787//hydrolase activity	GO:0016020//membrane;GO:0005576//extracellular region
27	A0A3Q0CQ14	Alyref	0.00054398	99.72	3052	THO complex subunit 4 OS=Mesocricetus auratus OX=10036 GN=Alyref PE=4 SV=1	THO complex subunit 4 [Mesocricetus auratus]	RRM motif-containing protein	RNA processing and modification	GO:0008380//RNA splicing;GO:0051028//mRNA transport;GO:0006397//mRNA processing	GO:0003723//RNA binding;GO:0003697//single-stranded DNA binding	GO:0005737//cytoplasm;GO:0016607//nuclear speck;GO:0005634//nucleus;GO:0005681//spliceosomal complex
28	A0A1U7QGQ7	Rps23	0.00038603	99.7	3036	40S ribosomal protein S23 OS=Mesocricetus auratus OX=10036 GN=Rps23 PE=3 SV=1	40S ribosomal protein S23 [Mesocricetus auratus]	40S ribosomal protein S23	Translation, ribosomal structure and biogenesis	GO:0000184//nuclear-transcribed mRNA catabolic process, nonsense-mediated decay;GO:0034063//stress granule assembly;GO:0006614//SRP-dependent cotranslational protein targeting to membrane;GO:1990145//maintenance of translational fidelity;GO:0019083//viral transcription;GO:0006413//translational initiation;GO:0006412//translation;GO:0018126//protein hydroxylation;GO:0006364//rRNA processing	GO:0003735//structural constituent of ribosome;GO:0003723//RNA binding;GO:0045182//translation regulator activity	GO:0005654//nucleoplasm;GO:0005840//ribosome;GO:0005829//cytosol;GO:0016020//membrane;GO:0022627//cytosolic small ribosomal subunit;GO:0015935//small ribosomal subunit
29	A0A1U8CDI0	Kit	0.00113844	99504	2926	Mast/stem cell growth factor receptor OS=Mesocricetus auratus OX=10036 GN=Kit PE=3 SV=1	mast/stem cell growth factor receptor Kit isoform X2 [Mesocricetus auratus]	Fibroblast/platelet-derived growth factor receptor and related receptor tyrosine kinases	Signal transduction mechanisms	GO:0000187//activation of MAPK activity;GO:0030154//cell differentiation;GO:0097067//cellular response to thyroid hormone stimulus;GO:0031532//actin cytoskeleton reorganization;GO:0060326//cell chemotaxis;GO:0038109//Kit signaling pathway;GO:0038093//Fc receptor signaling pathway	GO:0019955//cytokine binding;GO:0004716//signal transducer, downstream of receptor, with protein tyrosine kinase activity;GO:0004714//transmembrane receptor protein tyrosine kinase activity;GO:0002020//protease binding;GO:0046872//metal ion binding;GO:0005524//ATP binding	GO:0005737//cytoplasm;GO:0005911//cell-cell junction;GO:0009986//cell surface;GO:0009898//cytoplasmic side of plasma membrane;GO:0005622//intracellular;GO:0001669//acrosomal vesicle;GO:0016021//integral component of membrane
30	A0A1U7QV54	Shmt2	0.00220155	99486	2918	Serine hydroxymethyltransferase OS=Mesocricetus auratus OX=10036 GN=Shmt2 PE=3 SV=1	hypothetical protein A6R68_10660 [Neotoma lepida]	Glycine/serine hydroxymethyltransferase	Amino acid transport and metabolism	GO:0051289//protein homotetramerization;GO:0006730//one-carbon metabolic process;GO:0046653//tetrahydrofolate metabolic process;GO:0006564//L-serine biosynthetic process;GO:0006563//L-serine metabolic process;GO:0006545//glycine biosynthetic process;GO:0006544//glycine metabolic process;GO:0035999//tetrahydrofolate interconversion;GO:0070536//protein K63-linked deubiquitination;GO:0008284//positi…	GO:0030170//pyridoxal phosphate binding;GO:0008168//methyltransferase activity;GO:0016597//amino acid binding;GO:0042802//identical protein binding;GO:0008732//L-allo-threonine aldolase activity;GO:0004372//glycine hydroxymethyltransferase activity;GO:0003682//chromatin binding	GO:0070552//BRISC complex;GO:0042645//mitochondrial nucleoid;GO:0005737//cytoplasm;GO:0070062//extracellular exosome;GO:0005634//nucleus;GO:0005739//mitochondrion;GO:0005759//mitochondrial matrix;GO:0005758//mitochondrial intermembrane space;GO:0015630//microtubule cytoskeleton;GO:0005743//mitochondrial inner membrane
31	A0A3Q0D152	Ivd	0.00052464	99447	2901	Butyryl-CoA dehydrogenase OS=Mesocricetus auratus OX=10036 GN=Ivd PE=3 SV=1	isovaleryl-CoA dehydrogenase, mitochondrial [Mesocricetus auratus]	Isovaleryl-CoA dehydrogenase	Amino acid transport and metabolism;Lipid transport and metabolism	GO:0033539//fatty acid beta-oxidation using acyl-CoA dehydrogenase;GO:0051260//protein homooligomerization;GO:0006552//leucine catabolic process;GO:0006551//leucine metabolic process;GO:0009083//branched-chain amino acid catabolic process	GO:0050660//flavin adenine dinucleotide binding;GO:0003995//acyl-CoA dehydrogenase activity;GO:0008470//isovaleryl-CoA dehydrogenase activity	GO:0005739//mitochondrion;GO:0005654//nucleoplasm;GO:0005759//mitochondrial matrix;GO:0031966//mitochondrial membrane
32	A0A1U7QI57	Tmpo	0.00063152	99437	2897	thymopoietin OS=Mesocricetus auratus OX=10036 GN=Tmpo PE=3 SV=1	thymopoietin [Mesocricetus auratus]	-	-	GO:0006355//regulation of transcription, DNA-templated	GO:0045296//cadherin binding;GO:0003677//DNA binding;GO:0042802//identical protein binding	GO:0005635//nuclear envelope;GO:0005634//nucleus;GO:0016020//membrane;GO:0031965//nuclear membrane;GO:0000785//chromatin
33	A0A1U7QD34	Tnr	0.00067242	99283	2841	tenascin-R isoform X1 OS=Mesocricetus auratus OX=10036 GN=Tnr PE=3 SV=1	tenascin-R isoform X1 [Mesocricetus auratus]	Teneurin-1 and related extracellular matrix proteins, contain EGF-like repeats	Signal transduction mechanisms;Extracellular structures	GO:0050808//synapse organization;GO:0050805//negative regulation of synaptic transmission;GO:0050804//modulation of chemical synaptic transmission;GO:0007155//cell adhesion;GO:0007162//negative regulation of cell adhesion;GO:0022408//negative regulation of cell-cell adhesion;GO:0050767//regulation of neurogenesis;GO:0050885//neuromuscular process controlling balance;GO:0035641//locomotory explora…	GO:0005178//integrin binding;GO:0046625//sphingolipid binding	GO:0009986//cell surface;GO:0072534//perineuronal net;GO:0045121//membrane raft;GO:0005578//proteinaceous extracellular matrix
34	A0A3Q0CHP1	LOC110339882	0.00063896	99274	2838	D-3-phosphoglycerate dehydrogenase-like OS=Mesocricetus auratus OX=10036 GN=LOC110339882 PE=4 SV=1	D-3-phosphoglycerate dehydrogenase-like [Mesocricetus auratus]	D-3-phosphoglycerate dehydrogenase, D-isomer-specific 2-hydroxy acid dehydrogenase superfamily	Amino acid transport and metabolism	GO:0019530//taurine metabolic process;GO:0006566//threonine metabolic process;GO:0006564//L-serine biosynthetic process;GO:0006563//L-serine metabolic process;GO:0009448//gamma-aminobutyric acid metabolic process;GO:0021782//glial cell development;GO:0006544//glycine metabolic process;GO:0006541//glutamine metabolic process;GO:0021510//spinal cord development;GO:0070314//G1 to G0 transition;GO:00…	GO:0051287//NAD binding;GO:0004617//phosphoglycerate dehydrogenase activity	GO:0043209//myelin sheath;GO:0070062//extracellular exosome
35	A0A1U7R589	Hapln4	0.0014729	99213	2819	hyaluronan and proteoglycan link protein 4 OS=Mesocricetus auratus OX=10036 GN=Hapln4 PE=4 SV=1	hyaluronan and proteoglycan link protein 4 [Mesocricetus auratus]	Proteins containing Ca2+-binding EGF-like domains	Signal transduction mechanisms	GO:0001501//skeletal system development;GO:0007155//cell adhesion;GO:0007417//central nervous system development	GO:0005201//extracellular matrix structural constituent;GO:0005540//hyaluronic acid binding	GO:0005578//proteinaceous extracellular matrix
36	A0A3Q0CPQ8	Cep131	0.00329936	99.18	2809	centrosomal protein of 131 kDa OS=Mesocricetus auratus OX=10036 GN=Cep131 PE=4 SV=1	centrosomal protein of 131 kDa [Mesocricetus auratus]	Dystonin, GAS (Growth-arrest-specific protein), and related proteins	Cytoskeleton	GO:1905198//manchette assembly;GO:0042073//intraciliary transport;GO:0010824//regulation of centrosome duplication;GO:0007275//multicellular organism development;GO:0007049//cell cycle;GO:0071539//protein localization to centrosome;GO:1990953//intramanchette transport;GO:0008284//positive regulation of cell proliferation;GO:0060271//cilium assembly;GO:0090316//positive regulation of intracellular…	GO:0032403//protein complex binding;GO:0042803//protein homodimerization activity	GO:0002177//manchette;GO:0034451//centriolar satellite;GO:0001669//acrosomal vesicle;GO:0045171//intercellular bridge;GO:0005813//centrosome;GO:0005815//microtubule organizing center;GO:0015630//microtubule cytoskeleton;GO:0035869//ciliary transition zone;GO:0043231//intracellular membrane-bounded organelle;GO:0005623//cell;GO:0005622//intracellular
37	A0A1U7QKN4	Plcl1	0.00150912	99074	2.78	Phosphoinositide phospholipase C OS=Mesocricetus auratus OX=10036 GN=Plcl1 PE=4 SV=1	PREDICTED: inactive phospholipase C-like protein 1 [Propithecus coquereli]	Phosphoinositide-specific phospholipase C	Signal transduction mechanisms	GO:0006629//lipid metabolic process;GO:0033135//regulation of peptidyl-serine phosphorylation;GO:0032228//regulation of synaptic transmission, GABAergic;GO:0007214//gamma-aminobutyric acid signaling pathway;GO:1900122//positive regulation of receptor binding;GO:0035556//intracellular signal transduction;GO:0016042//lipid catabolic process	GO:0004435//phosphatidylinositol phospholipase C activity;GO:0070679//inositol 1,4,5 trisphosphate binding;GO:0004629//phospholipase C activity;GO:0050811//GABA receptor binding;GO:0004871//signal transducer activity	GO:0005737//cytoplasm;GO:0005622//intracellular;GO:0005886//plasma membrane
38	A0A3Q0CYH9	Asah2	0.00083949	99064	2777	Neutral ceramidase OS=Mesocricetus auratus OX=10036 GN=Asah2 PE=3 SV=1	neutral ceramidase [Mesocricetus auratus]	Ceramidases	Signal transduction mechanisms	GO:0008283//cell proliferation;GO:0006915//apoptotic process;GO:0006665//sphingolipid metabolic process;GO:0010033//response to organic substance	GO:0017040//ceramidase activity	GO:0016020//membrane;GO:0016021//integral component of membrane;GO:0005739//mitochondrion;GO:0005886//plasma membrane
39	A0A3Q0CQK6	Prep	0.00118832	99028	2768	Prolyl endopeptidase OS=Mesocricetus auratus OX=10036 GN=Prep PE=3 SV=1	prolyl endopeptidase [Mesocricetus auratus]	Predicted serine protease	Posttranslational modification, protein turnover, chaperones	GO:0019538//protein metabolic process;GO:0006508//proteolysis	GO:0004252//serine-type endopeptidase activity;GO:0004175//endopeptidase activity;GO:0042277//peptide binding;GO:0070008//serine-type exopeptidase activity	GO:0005737//cytoplasm;GO:0005634//nucleus;GO:0016020//membrane;GO:0005829//cytosol
40	A0A3Q0CY98	Cpne4	0.00256775	98.98	2756	copine-4 OS=Mesocricetus auratus OX=10036 GN=Cpne4 PE=4 SV=1	copine-4 [Mesocricetus auratus]	Copine	Signal transduction mechanisms			GO:0070062//extracellular exosome
41	A0A1U7Q4I0	Galc	0.00080755	98899	2737	Galactocerebrosidase OS=Mesocricetus auratus OX=10036 GN=Galc PE=3 SV=1	galactocerebrosidase [Mesocricetus auratus]	-	-	GO:0006683//galactosylceramide catabolic process	GO:0004336//galactosylceramidase activity	GO:0005764//lysosome;GO:0070062//extracellular exosome;GO:0005739//mitochondrion
42	A0A1U8C524	Ccdc136	0.00178192	98792	2714	coiled-coil domain-containing protein 136 OS=Mesocricetus auratus OX=10036 GN=Ccdc136 PE=4 SV=2	coiled-coil domain-containing protein 136 [Mesocricetus auratus]	Myosin class II heavy chain	Cytoskeleton	GO:0007283//spermatogenesis;GO:0007338//single fertilization;GO:0001675//acrosome assembly		GO:0016021//integral component of membrane;GO:0005739//mitochondrion;GO:0002080//acrosomal membrane
43	A0A1U7QUF2	Srm	0.00118493	98669	2.69	spermidine synthase OS=Mesocricetus auratus OX=10036 GN=Srm PE=3 SV=1	spermidine synthase [Mesocricetus auratus]	Spermidine synthase	Amino acid transport and metabolism	GO:1990830//cellular response to leukemia inhibitory factor;GO:0006596//polyamine biosynthetic process;GO:0006595//polyamine metabolic process;GO:0008295//spermidine biosynthetic process	GO:0016740//transferase activity;GO:0042802//identical protein binding;GO:0004766//spermidine synthase activity;GO:0042803//protein homodimerization activity	GO:0005829//cytosol
44	A0A1U8CRU4	Gna11	0.00137088	98639	2684	guanine nucleotide-binding protein subunit alpha-11 OS=Mesocricetus auratus OX=10036 GN=Gna11 PE=3 SV=1	guanine nucleotide-binding protein subunit alpha-11 [Mesocricetus auratus]	G protein subunit Galphaq/Galphay, small G protein superfamily	Signal transduction mechanisms	GO:0048066//developmental pigmentation;GO:0001501//skeletal system development;GO:0007165//signal transduction;GO:0001508//action potential;GO:0060158//phospholipase C-activating dopamine receptor signaling pathway;GO:0007213//G-protein coupled acetylcholine receptor signaling pathway;GO:0007188//adenylate cyclase-modulating G-protein coupled receptor signaling pathway;GO:0007186//G-protein coupl…	GO:0004871//signal transducer activity;GO:0001664//G-protein coupled receptor binding;GO:0019001//guanyl nucleotide binding;GO:0032403//protein complex binding;GO:0046872//metal ion binding;GO:0031826//type 2A serotonin receptor binding;GO:0005525//GTP binding;GO:0031683//G-protein beta/gamma-subunit complex binding;GO:0003924//GTPase activity;GO:0047391//alkylglycerophosphoethanolamine phosphodi…	GO:0005737//cytoplasm;GO:0070062//extracellular exosome;GO:0005834//heterotrimeric G-protein complex;GO:0016020//membrane;GO:0005886//plasma membrane;GO:0001750//photoreceptor outer segment;GO:0043234//protein complex;GO:0005829//cytosol;GO:0005765//lysosomal membrane
45	A0A1U7QZP2	Acaa2	0.00092848	98638	2684	3-ketoacyl-CoA thiolase, mitochondrial OS=Mesocricetus auratus OX=10036 GN=Acaa2 PE=3 SV=1	3-ketoacyl-CoA thiolase, mitochondrial [Mesocricetus auratus]	Acetyl-CoA acetyltransferase	Lipid transport and metabolism	GO:0006084//acetyl-CoA metabolic process;GO:0008152//metabolic process;GO:0006635//fatty acid beta-oxidation;GO:0071456//cellular response to hypoxia;GO:1901029//negative regulation of mitochondrial outer membrane permeabilization involved in apoptotic signaling pathway;GO:1902109//negative regulation of mitochondrial membrane permeability involved in apoptotic process	GO:0003723//RNA binding;GO:0003988//acetyl-CoA C-acyltransferase activity;GO:0016747//transferase activity, transferring acyl groups other than amino-acyl groups	GO:0070062//extracellular exosome;GO:0005739//mitochondrion;GO:0005743//mitochondrial inner membrane;GO:0005759//mitochondrial matrix
46	A0A1U8CQM1	Tmlhe	0.00103314	98.59	2675	Epsilon-trimethyllysine 2-oxoglutarate dioxygenase OS=Mesocricetus auratus OX=10036 GN=Tmlhe PE=3 SV=1	trimethyllysine dioxygenase, mitochondrial isoform X2 [Mesocricetus auratus]	Predicted gamma-butyrobetaine,2-oxoglutarate dioxygenase	Lipid transport and metabolism	GO:0051354//negative regulation of oxidoreductase activity;GO:0045329//carnitine biosynthetic process	GO:0016702//oxidoreductase activity, acting on single donors with incorporation of molecular oxygen, incorporation of two atoms of oxygen;GO:0050353//trimethyllysine dioxygenase activity;GO:0005506//iron ion binding	GO:0005739//mitochondrion;GO:0005759//mitochondrial matrix
47	A0A1U7QSL7	Rbm3	0.00309418	98544	2667	RNA-binding protein 3 isoform X1 OS=Mesocricetus auratus OX=10036 GN=Rbm3 PE=4 SV=1	RNA-binding protein 3 [Cricetulus griseus]	FOG: RRM domain	General function prediction only	GO:0035196//production of miRNAs involved in gene silencing by miRNA;GO:0009409//response to cold;GO:0006417//regulation of translation;GO:0045727//positive regulation of translation;GO:0006412//translation	GO:0003723//RNA binding;GO:0043023//ribosomal large subunit binding	GO:0005737//cytoplasm;GO:0005730//nucleolus;GO:0005634//nucleus;GO:0030425//dendrite;GO:0005654//nucleoplasm
48	A0A1U7QWG3	Wdr91	0.00136264	98388	2.64	WD repeat-containing protein 91 OS=Mesocricetus auratus OX=10036 GN=Wdr91 PE=3 SV=1	WD repeat-containing protein 91 isoform X1 [Mesocricetus auratus]	Uncharacterized conserved protein	Function unknown	GO:0043551//regulation of phosphatidylinositol 3-kinase activity;GO:1903362//regulation of cellular protein catabolic process;GO:0045022//early endosome to late endosome transport	GO:0035014//phosphatidylinositol 3-kinase regulator activity	GO:0005829//cytosol;GO:0031902//late endosome membrane;GO:0031901//early endosome membrane;GO:0031313//extrinsic component of endosome membrane
49	A0A0H5AWX5	CIRP	0.0013903	98075	2593	Cold-inducible RNA-binding protein OS=Mesocricetus auratus OX=10036 GN=CIRP PE=2 SV=1	cold-inducible RNA-binding protein isoform X2 [Mesocricetus auratus]	FOG: RRM domain	General function prediction only	GO:1902806//regulation of cell cycle G1/S phase transition;GO:0030308//negative regulation of cell growth;GO:0034063//stress granule assembly;GO:0070417//cellular response to cold;GO:0009411//response to UV;GO:0048255//mRNA stabilization;GO:0009409//response to cold;GO:0045727//positive regulation of translation	GO:0008266//poly(U) RNA binding;GO:0070181//small ribosomal subunit rRNA binding;GO:0030371//translation repressor activity;GO:0003723//RNA binding;GO:0003730//mRNA 3'-UTR binding	GO:0005737//cytoplasm;GO:0005730//nucleolus;GO:0005634//nucleus;GO:0005654//nucleoplasm;GO:0010494//cytoplasmic stress granule
50	A0A1U7R1B9	Gltp	0.00235354	97932	2574	glycolipid transfer protein OS=Mesocricetus auratus OX=10036 GN=Gltp PE=4 SV=1	glycolipid transfer protein [Mesocricetus auratus]	Glycolipid transfer protein	Carbohydrate transport and metabolism	GO:0120009//intermembrane lipid transfer;GO:0006687//glycosphingolipid metabolic process	GO:0008289//lipid binding;GO:0120013//intermembrane lipid transfer activity;GO:0051861//glycolipid binding;GO:0017089//glycolipid transporter activity;GO:0042802//identical protein binding	GO:0005737//cytoplasm;GO:0070062//extracellular exosome;GO:0005829//cytosol;GO:0016020//membrane
51	A0A3Q0CFQ0	Qki	0.00302279	97.89	2569	Protein quaking OS=Mesocricetus auratus OX=10036 GN=Qki PE=4 SV=1	protein quaking, partial [Mesocricetus auratus]	RNA-binding protein Sam68 and related KH domain proteins	RNA processing and modification	GO:0001570//vasculogenesis;GO:0042692//muscle cell differentiation;GO:0042552//myelination;GO:0061158//3'-UTR-mediated mRNA destabilization;GO:0010628//positive regulation of gene expression;GO:0007286//spermatid development;GO:0042759//long-chain fatty acid biosynthetic process;GO:0051028//mRNA transport;GO:0008380//RNA splicing;GO:0006397//mRNA processing	GO:0017124//SH3 domain binding;GO:0003723//RNA binding;GO:0003729//mRNA binding	GO:0005737//cytoplasm;GO:0005634//nucleus
52	A0A3Q0CSQ6	Fech	0.00159984	97881	2567	Ferrochelatase OS=Mesocricetus auratus OX=10036 GN=Fech PE=3 SV=1	ferrochelatase, mitochondrial isoform X1 [Mesocricetus auratus]	Protoheme ferro-lyase (ferrochelatase)	Coenzyme transport and metabolism	GO:0034379//very-low-density lipoprotein particle assembly;GO:0006779//porphyrin-containing compound biosynthetic process;GO:0055072//iron ion homeostasis;GO:0009416//response to light stimulus;GO:0006783//heme biosynthetic process;GO:0010999//regulation of eIF2 alpha phosphorylation by heme;GO:0046685//response to arsenic-containing substance;GO:0046501//protoporphyrinogen IX metabolic process;G…	GO:0004325//ferrochelatase activity;GO:0005506//iron ion binding;GO:0020037//heme binding;GO:0030350//iron-responsive element binding;GO:0046906//tetrapyrrole binding	GO:0005739//mitochondrion
53	A0A1U7R1U2	Ptprf	0.00299984	97815	2559	Protein-tyrosine-phosphatase OS=Mesocricetus auratus OX=10036 GN=Ptprf PE=3 SV=1	receptor-type tyrosine-protein phosphatase F isoform X7 [Mesocricetus auratus]	Protein tyrosine phosphatase	Signal transduction mechanisms	GO:0031102//neuron projection regeneration;GO:0048679//regulation of axon regeneration;GO:1900121//negative regulation of receptor binding;GO:0010975//regulation of neuron projection development;GO:0007155//cell adhesion;GO:0035335//peptidyl-tyrosine dephosphorylation;GO:0016477//cell migration	GO:0004725//protein tyrosine phosphatase activity;GO:0035373//chondroitin sulfate proteoglycan binding;GO:0004721//phosphoprotein phosphatase activity;GO:0008201//heparin binding;GO:0032403//protein complex binding	GO:0043005//neuron projection;GO:0043025//neuronal cell body;GO:0016021//integral component of membrane;GO:0070062//extracellular exosome
54	A0A1U7RC37	LOC106020721	0.00278579	97532	2525	bcl-2-like protein 2 OS=Mesocricetus auratus OX=10036 GN=LOC106020721 PE=3 SV=1	bcl-2-like protein 2 [Mesocricetus auratus]	Anti-apoptotic Bcl-2 family proteins, prevent opening of mitochondrial porin channel	Signal transduction mechanisms	GO:0097192//extrinsic apoptotic signaling pathway in absence of ligand;GO:0042981//regulation of apoptotic process;GO:0043066//negative regulation of apoptotic process;GO:0060011//Sertoli cell proliferation;GO:0006915//apoptotic process;GO:0007283//spermatogenesis;GO:0008630//intrinsic apoptotic signaling pathway in response to DNA damage;GO:2001243//negative regulation of intrinsic apoptotic sig…	GO:0097718//disordered domain specific binding;GO:0042802//identical protein binding;GO:0042803//protein homodimerization activity;GO:0051400//BH domain binding;GO:0046982//protein heterodimerization activity	GO:0005737//cytoplasm;GO:0070062//extracellular exosome;GO:0016021//integral component of membrane;GO:0005739//mitochondrion;GO:0016607//nuclear speck;GO:0031966//mitochondrial membrane;GO:0005829//cytosol;GO:0005741//mitochondrial outer membrane;GO:0097136//Bcl-2 family protein complex;GO:0005634//nucleus
55	A0A1U7RA25	Mrps30	0.00161852	97497	2522	39S ribosomal protein S30, mitochondrial OS=Mesocricetus auratus OX=10036 GN=Mrps30 PE=4 SV=1	39S ribosomal protein S30, mitochondrial [Mesocricetus auratus]	Mitochondrial 28S ribosomal protein S30	Translation, ribosomal structure and biogenesis	GO:0006412//translation	GO:0003735//structural constituent of ribosome;GO:0003723//RNA binding	GO:0005739//mitochondrion;GO:0005840//ribosome
56	A0A3Q0DAW1	Marc1	0.00340136	97337	2504	mitochondrial amidoxime-reducing component 1 OS=Mesocricetus auratus OX=10036 GN=Marc1 PE=4 SV=1	mitochondrial amidoxime-reducing component 1 [Mesocricetus auratus]	Uncharacterized Fe-S protein	General function prediction only	GO:0042126//nitrate metabolic process;GO:0055114//oxidation-reduction process	GO:0008940//nitrate reductase activity;GO:0043546//molybdopterin cofactor binding;GO:0030151//molybdenum ion binding;GO:0030170//pyridoxal phosphate binding	GO:0016021//integral component of membrane;GO:0005743//mitochondrial inner membrane;GO:0005741//mitochondrial outer membrane;GO:0005739//mitochondrion
57	A0A1U7R744	Nt5c3b	0.00471611	97245	2495	5'-nucleotidase OS=Mesocricetus auratus OX=10036 GN=Nt5c3b PE=3 SV=1	7-methylguanosine phosphate-specific 5'-nucleotidase [Mesocricetus auratus]	Uncharacterized conserved protein	Function unknown	GO:0009117//nucleotide metabolic process;GO:0043928//exonucleolytic nuclear-transcribed mRNA catabolic process involved in deadenylation-dependent decay	GO:0000287//magnesium ion binding;GO:0008253//5'-nucleotidase activity;GO:0000166//nucleotide binding	GO:0005737//cytoplasm;GO:0005829//cytosol
58	A0A1U7QI08	Fbxo2	0.00294015	97012	2471	F-box only protein 2 OS=Mesocricetus auratus OX=10036 GN=Fbxo2 PE=4 SV=1	F-box only protein 2 [Mesocricetus auratus]	-	-	GO:0008285//negative regulation of cell proliferation;GO:0031146//SCF-dependent proteasomal ubiquitin-dependent protein catabolic process;GO:0016567//protein ubiquitination;GO:0006511//ubiquitin-dependent protein catabolic process;GO:0006516//glycoprotein catabolic process;GO:0030433//ubiquitin-dependent ERAD pathway;GO:0031396//regulation of protein ubiquitination	GO:0001540//amyloid-beta binding;GO:0030246//carbohydrate binding;GO:0004842//ubiquitin-protein transferase activity	GO:0005737//cytoplasm;GO:0005783//endoplasmic reticulum;GO:0043197//dendritic spine;GO:0032839//dendrite cytoplasm;GO:0070062//extracellular exosome;GO:0005829//cytosol;GO:0019005//SCF ubiquitin ligase complex;GO:0031090//organelle membrane
59	A0A1U7QQL2	Dbt	0.00170826	96993	2.47	Dihydrolipoamide acetyltransferase component of pyruvate dehydrogenase complex OS=Mesocricetus auratus OX=10036 GN=Dbt PE=3 SV=1	lipoamide acyltransferase component of branched-chain alpha-keto acid dehydrogenase complex, mitochondrial [Mesocricetus auratus]	Dihydrolipoamide transacylase (alpha-keto acid dehydrogenase E2 subunit)	Energy production and conversion	GO:0008152//metabolic process	GO:0043754//dihydrolipoyllysine-residue (2-methylpropanoyl)transferase activity;GO:0031625//ubiquitin protein ligase binding;GO:0016746//transferase activity, transferring acyl groups	GO:0005739//mitochondrion;GO:0042645//mitochondrial nucleoid
60	A0A3Q0CJH2	Gsr	0.00165464	96981	2468	Glutathione reductase OS=Mesocricetus auratus OX=10036 GN=Gsr PE=3 SV=1	glutathione reductase, mitochondrial [Mesocricetus auratus]	Pyridine nucleotide-disulphide oxidoreductase	Secondary metabolites biosynthesis, transport and catabolism	GO:0006749//glutathione metabolic process;GO:0045454//cell redox homeostasis	GO:0050661//NADP binding;GO:0050660//flavin adenine dinucleotide binding;GO:0004362//glutathione-disulfide reductase activity;GO:0009055//electron transfer activity	GO:0009897//external side of plasma membrane;GO:0070062//extracellular exosome;GO:0005739//mitochondrion
61	A0A1U8C7P3	Pfn2	0.00351188	96939	2464	Profilin OS=Mesocricetus auratus OX=10036 GN=Pfn2 PE=3 SV=2	profilin-2 [Mesocricetus auratus]	Profilin	Cytoskeleton	GO:0051496//positive regulation of stress fiber assembly;GO:0030833//regulation of actin filament polymerization;GO:0033138//positive regulation of peptidyl-serine phosphorylation;GO:1900028//negative regulation of ruffle assembly;GO:0010633//negative regulation of epithelial cell migration;GO:0030838//positive regulation of actin filament polymerization;GO:0030036//actin cytoskeleton organizatio…	GO:0005546//phosphatidylinositol-4,5-bisphosphate binding;GO:0003779//actin binding;GO:0003785//actin monomer binding;GO:0016887//ATPase activity	GO:0005737//cytoplasm;GO:0005856//cytoskeleton;GO:0070062//extracellular exosome;GO:0016021//integral component of membrane;GO:0043195//terminal bouton
62	A0A1U7QIH6	Strap	0.00297106	96761	2448	serine-threonine kinase receptor-associated protein OS=Mesocricetus auratus OX=10036 GN=Strap PE=4 SV=1	serine-threonine kinase receptor-associated protein [Mesocricetus auratus]	Serine/threonine kinase receptor-associated protein	Lipid transport and metabolism	GO:0000387//spliceosomal snRNP assembly;GO:0010719//negative regulation of epithelial to mesenchymal transition;GO:0000122//negative regulation of transcription from RNA polymerase II promoter;GO:0010633//negative regulation of epithelial cell migration;GO:0050680//negative regulation of epithelial cell proliferation;GO:0030512//negative regulation of transforming growth factor beta receptor sign…	GO:0016301//kinase activity;GO:0003723//RNA binding;GO:0005102//receptor binding	GO:0005737//cytoplasm;GO:0032797//SMN complex;GO:0005634//nucleus;GO:0005654//nucleoplasm;GO:0034719//SMN-Sm protein complex;GO:0005829//cytosol
63	A0A1U7QZZ8	Gnai3	0.0025222	96735	2446	guanine nucleotide-binding protein G(K) subunit alpha OS=Mesocricetus auratus OX=10036 GN=Gnai3 PE=3 SV=1	guanine nucleotide-binding protein G(k) subunit alpha [Mesocricetus auratus]	G-protein alpha subunit (small G protein superfamily)	Cell cycle control, cell division, chromosome partitioning;Signal transduction mechanisms	GO:0016239//positive regulation of macroautophagy;GO:0046039//GTP metabolic process;GO:0007212//dopamine receptor signaling pathway;GO:0007188//adenylate cyclase-modulating G-protein coupled receptor signaling pathway;GO:0007193//adenylate cyclase-inhibiting G-protein coupled receptor signaling pathway;GO:0051301//cell division	GO:0003924//GTPase activity;GO:0031683//G-protein beta/gamma-subunit complex binding;GO:0019003//GDP binding;GO:0004871//signal transducer activity;GO:0005525//GTP binding	GO:0070062//extracellular exosome;GO:0005730//nucleolus;GO:0005813//centrosome;GO:0000139//Golgi membrane;GO:0005765//lysosomal membrane;GO:0005886//plasma membrane;GO:0030496//midbody;GO:0005789//endoplasmic reticulum membrane
64	A0A1U7QJD4	Trove2	0.00214298	96645	2438	60 kDa SS-A/Ro ribonucleoprotein OS=Mesocricetus auratus OX=10036 GN=Trove2 PE=3 SV=1	60 kDa SS-A/Ro ribonucleoprotein [Mesocricetus auratus]	Uncharacterized conserved protein	Function unknown	GO:0060271//cilium assembly;GO:0007224//smoothened signaling pathway;GO:0009411//response to UV;GO:0002520//immune system development	GO:0030620//U2 snRNA binding;GO:0034336//misfolded RNA binding;GO:0003723//RNA binding;GO:0046872//metal ion binding	GO:0005737//cytoplasm;GO:0005634//nucleus;GO:0030529//intracellular ribonucleoprotein complex;GO:0005654//nucleoplasm;GO:0019013//viral nucleocapsid;GO:0005829//cytosol
65	A0A3Q0CUN2	LOC101839380	0.00185014	96522	2427	aldo-keto reductase family 1 member C13-like OS=Mesocricetus auratus OX=10036 GN=LOC101839380 PE=3 SV=1	aldo-keto reductase family 1 member C1 homolog [Mus pahari]	Aldo/keto reductase family proteins	General function prediction only		GO:0016491//oxidoreductase activity	-
66	A0A3Q0DET6	Samhd1	0.00185874	96452	2421	Deoxynucleoside triphosphate triphosphohydrolase SAMHD1 OS=Mesocricetus auratus OX=10036 GN=Samhd1 PE=3 SV=1	deoxynucleoside triphosphate triphosphohydrolase SAMHD1 [Mesocricetus auratus]	Metal-dependent phosphohydrolase	Function unknown	GO:0045087//innate immune response;GO:0051607//defense response to virus;GO:0045088//regulation of innate immune response;GO:0051289//protein homotetramerization;GO:0006203//dGTP catabolic process;GO:0046061//dATP catabolic process	GO:0016793//triphosphoric monoester hydrolase activity;GO:0004540//ribonuclease activity;GO:0032567//dGTP binding;GO:0003723//RNA binding;GO:0003676//nucleic acid binding;GO:0008832//dGTPase activity;GO:0042802//identical protein binding;GO:0008270//zinc ion binding	GO:0005634//nucleus;GO:0005654//nucleoplasm;GO:0005886//plasma membrane
67	A0A3Q0CG12	Vcan	0.00226487	96438	2.42	versican core protein OS=Mesocricetus auratus OX=10036 GN=Vcan PE=3 SV=1	versican core protein [Mesocricetus auratus]	Fibrillins and related proteins containing Ca2+-binding EGF-like domains	Signal transduction mechanisms	GO:0007155//cell adhesion	GO:0005540//hyaluronic acid binding;GO:0005509//calcium ion binding	-
68	A0A1U7QPP3	Asic4	0.00468386	96402	2417	LOW QUALITY PROTEIN: acid-sensing ion channel 4 OS=Mesocricetus auratus OX=10036 GN=Asic4 PE=3 SV=2	LOW QUALITY PROTEIN: acid-sensing ion channel 4 [Mesocricetus auratus]	Non voltage-gated ion channels (DEG/ENaC family)	Inorganic ion transport and metabolism;Signal transduction mechanisms	GO:0006810//transport	GO:0005272//sodium channel activity;GO:0015081//sodium ion transmembrane transporter activity;GO:0005216//ion channel activity	GO:0005887//integral component of plasma membrane;GO:0016021//integral component of membrane
69	A0A1U7Q473	Llgl1	0.00288142	96289	2408	lethal(2) giant larvae protein homolog 1 OS=Mesocricetus auratus OX=10036 GN=Llgl1 PE=3 SV=1	lethal(2) giant larvae protein homolog 1 [Mesocricetus auratus]	Tomosyn and related SNARE-interacting proteins	Intracellular trafficking, secretion, and vesicular transport	GO:0006887//exocytosis;GO:0050708//regulation of protein secretion;GO:0007420//brain development;GO:0035090//maintenance of apical/basal cell polarity;GO:0007409//axonogenesis;GO:0030866//cortical actin cytoskeleton organization;GO:0006893//Golgi to plasma membrane transport;GO:0006461//protein complex assembly;GO:0017157//regulation of exocytosis	GO:0005096//GTPase activator activity;GO:0017137//Rab GTPase binding;GO:0019901//protein kinase binding	GO:0005737//cytoplasm;GO:0000137//Golgi cis cisterna;GO:0005856//cytoskeleton;GO:0016323//basolateral plasma membrane;GO:0032588//trans-Golgi network membrane;GO:0031901//early endosome membrane;GO:0035748//myelin sheath abaxonal region;GO:0030864//cortical actin cytoskeleton;GO:0030424//axon
70	A0A1U7QPX4	Faah	0.0024262	96.22	2403	Fatty acid amide hydrolase OS=Mesocricetus auratus OX=10036 GN=Faah PE=3 SV=1	fatty-acid amide hydrolase 1 [Mesocricetus auratus]	Amidases	Translation, ribosomal structure and biogenesis;Lipid transport and metabolism;Signal transduction mechanisms	GO:0006631//fatty acid metabolic process;GO:0097756//negative regulation of blood vessel diameter;GO:0009062//fatty acid catabolic process	GO:0004040//amidase activity;GO:0005543//phospholipid binding;GO:0102077//oleamide hydrolase activity;GO:0008289//lipid binding;GO:0016788//hydrolase activity, acting on ester bonds;GO:0047372//acylglycerol lipase activity;GO:0103073//anandamide amidohydrolase activity;GO:0017064//fatty acid amide hydrolase activity;GO:0042802//identical protein binding;GO:0042803//protein homodimerization activi…	GO:0031090//organelle membrane;GO:0016021//integral component of membrane;GO:0005789//endoplasmic reticulum membrane;GO:0000139//Golgi membrane
71	A0A1U7Q672	Macrod1	0.00725919	96166	2398	O-acetyl-ADP-ribose deacetylase MACROD1 isoform X2 OS=Mesocricetus auratus OX=10036 GN=Macrod1 PE=4 SV=1	O-acetyl-ADP-ribose deacetylase MACROD1 isoform X2 [Mesocricetus auratus]	Hismacro and SEC14 domain-containing proteins	Chromatin structure and dynamics;Transcription	GO:0006974//cellular response to DNA damage stimulus;GO:0051725//protein de-ADP-ribosylation;GO:0042278//purine nucleoside metabolic process	GO:0019213//deacetylase activity;GO:0016798//hydrolase activity, acting on glycosyl bonds	GO:0005634//nucleus;GO:0005739//mitochondrion;GO:0005654//nucleoplasm
72	A0A1U7R5V1	Stub1	0.00504457	96129	2395	E3 ubiquitin-protein ligase CHIP isoform X1 OS=Mesocricetus auratus OX=10036 GN=Stub1 PE=4 SV=1	E3 ubiquitin-protein ligase CHIP isoform X1 [Mesocricetus auratus]	Chaperone-dependent E3 ubiquitin protein ligase (contains TPR repeats)	Posttranslational modification, protein turnover, chaperones	GO:0006457//protein folding;GO:0032436//positive regulation of proteasomal ubiquitin-dependent protein catabolic process;GO:0038128//ERBB2 signaling pathway;GO:0000209//protein polyubiquitination;GO:0032091//negative regulation of protein binding;GO:0051865//protein autoubiquitination;GO:0042787//protein ubiquitination involved in ubiquitin-dependent protein catabolic process;GO:0031398//positive…	GO:1904264//ubiquitin protein ligase activity involved in ERAD pathway;GO:0031072//heat shock protein binding;GO:0019899//enzyme binding;GO:0001664//G-protein coupled receptor binding;GO:0061630//ubiquitin protein ligase activity;GO:0030544//Hsp70 protein binding;GO:0004842//ubiquitin-protein transferase activity;GO:0030911//TPR domain binding;GO:0051879//Hsp90 protein binding;GO:0042803//protein…	GO:0005783//endoplasmic reticulum;GO:0042405//nuclear inclusion body;GO:0030018//Z disc;GO:0005737//cytoplasm;GO:0070062//extracellular exosome;GO:0031371//ubiquitin conjugating enzyme complex;GO:0005654//nucleoplasm;GO:0005829//cytosol;GO:0000151//ubiquitin ligase complex
73	A0A3Q0CFD5	Cadm4	0.00351833	95.97	2383	cell adhesion molecule 4 OS=Mesocricetus auratus OX=10036 GN=Cadm4 PE=4 SV=1	cell adhesion molecule 4, partial [Mesocricetus auratus]	FOG: Immunoglobulin C-2 Type/fibronectin type III domains	Signal transduction mechanisms	GO:0008037//cell recognition;GO:0007157//heterophilic cell-cell adhesion via plasma membrane cell adhesion molecules;GO:0007156//homophilic cell adhesion via plasma membrane adhesion molecules	GO:0050839//cell adhesion molecule binding;GO:0004872//receptor activity;GO:0005102//receptor binding;GO:0042803//protein homodimerization activity	GO:0070062//extracellular exosome;GO:0005913//cell-cell adherens junction;GO:0005887//integral component of plasma membrane
74	A0A1U7Q3G6	Hexb	0.00491181	95948	2382	Beta-hexosaminidase OS=Mesocricetus auratus OX=10036 GN=Hexb PE=3 SV=1	beta-hexosaminidase subunit beta [Mesocricetus auratus]	Beta-N-acetylhexosaminidase	Carbohydrate transport and metabolism	GO:0030207//chondroitin sulfate catabolic process;GO:0030203//glycosaminoglycan metabolic process;GO:0043615//astrocyte cell migration;GO:0031323//regulation of cellular metabolic process;GO:0019953//sexual reproduction;GO:0009313//oligosaccharide catabolic process;GO:0043312//neutrophil degranulation;GO:0001501//skeletal system development;GO:0007040//lysosome organization;GO:0008049//male court…	GO:0016787//hydrolase activity;GO:0016231//beta-N-acetylglucosaminidase activity;GO:0008375//acetylglucosaminyltransferase activity;GO:0004563//beta-N-acetylhexosaminidase activity;GO:0042803//protein homodimerization activity;GO:0102148//N-acetyl-beta-D-galactosaminidase activity;GO:0015929//hexosaminidase activity;GO:0030246//carbohydrate binding;GO:0046982//protein heterodimerization activity	GO:0035578//azurophil granule lumen;GO:0001669//acrosomal vesicle;GO:0042582//azurophil granule;GO:0043202//lysosomal lumen;GO:0016020//membrane;GO:0005615//extracellular space;GO:0070062//extracellular exosome;GO:0005764//lysosome;GO:0005576//extracellular region
75	A0A3Q0D0E0	Ptcd3	0.00365928	95804	2371	pentatricopeptide repeat domain-containing protein 3, mitochondrial OS=Mesocricetus auratus OX=10036 GN=Ptcd3 PE=3 SV=1	pentatricopeptide repeat domain-containing protein 3, mitochondrial [Mesocricetus auratus]	Uncharacterized conserved protein	Function unknown	GO:0006417//regulation of translation;GO:0032543//mitochondrial translation	GO:0019843//rRNA binding;GO:0043024//ribosomal small subunit binding;GO:0003723//RNA binding	GO:0005840//ribosome;GO:0005829//cytosol;GO:0005739//mitochondrion;GO:0005654//nucleoplasm;GO:0005886//plasma membrane
76	A0A1U7QAY0	Srsf2	0.00326861	95709	2364	Serine/arginine-rich splicing factor 2 OS=Mesocricetus auratus OX=10036 GN=Srsf2 PE=3 SV=1	serine/arginine-rich splicing factor 2 [Mus musculus]	Predicted splicing factor, SR protein superfamily	RNA processing and modification	GO:0000381//regulation of alternative mRNA splicing, via spliceosome;GO:0043484//regulation of RNA splicing;GO:0006369//termination of RNA polymerase II transcription;GO:0006405//RNA export from nucleus;GO:0006406//mRNA export from nucleus;GO:0033197//response to vitamin E;GO:0000278//mitotic cell cycle;GO:0031124//mRNA 3'-end processing;GO:0000398//mRNA splicing, via spliceosome;GO:0008380//RNA …	GO:0003714//transcription corepressor activity;GO:0005080//protein kinase C binding;GO:0036002//pre-mRNA binding;GO:0003723//RNA binding	GO:0035061//interchromatin granule;GO:0016607//nuclear speck;GO:0070062//extracellular exosome;GO:0005634//nucleus;GO:0005654//nucleoplasm;GO:0005829//cytosol;GO:0005681//spliceosomal complex
77	A0A1U8CBH0	LOC101829818	0.00489646	95688	2363	nascent polypeptide-associated complex subunit alpha OS=Mesocricetus auratus OX=10036 GN=LOC101829818 PE=4 SV=1	PREDICTED: nascent polypeptide-associated complex subunit alpha [Cricetulus griseus]	Transcription factor containing NAC and TS-N domains	Transcription	GO:0048633//positive regulation of skeletal muscle tissue growth;GO:1901227//negative regulation of transcription from RNA polymerase II promoter involved in heart development;GO:0010664//negative regulation of striated muscle cell apoptotic process;GO:0043403//skeletal muscle tissue regeneration;GO:0061384//heart trabecula morphogenesis;GO:0051451//myoblast migration;GO:1901228//positive regulat…	GO:0017025//TBP-class protein binding;GO:0003677//DNA binding;GO:0003713//transcription coactivator activity	GO:0005737//cytoplasm;GO:0005854//nascent polypeptide-associated complex;GO:0070062//extracellular exosome;GO:0005634//nucleus
78	A0A1U7QI96	Rae1	0.00422551	95507	2.35	Rae1 protein homolog OS=Mesocricetus auratus OX=10036 GN=Rae1 PE=3 SV=1	mRNA export factor [Mesocricetus auratus]	mRNA export protein (contains WD40 repeats)	RNA processing and modification	GO:0071407//cellular response to organic cyclic compound;GO:0006606//protein import into nucleus;GO:0060236//regulation of mitotic spindle organization;GO:0000972//transcription-dependent tethering of RNA polymerase II gene DNA at nuclear periphery;GO:0051301//cell division;GO:0006405//RNA export from nucleus;GO:0007049//cell cycle	GO:0043130//ubiquitin binding;GO:0003723//RNA binding	GO:0005737//cytoplasm;GO:0001650//fibrillar center;GO:0005643//nuclear pore;GO:0005634//nucleus;GO:0005635//nuclear envelope;GO:0097431//mitotic spindle pole
79	A0A1U7QJE2	Scrg1	0.00338308	95401	2343	scrapie-responsive protein 1 OS=Mesocricetus auratus OX=10036 GN=Scrg1 PE=4 SV=1	scrapie-responsive protein 1 [Mesocricetus auratus]	-	-	GO:0097168//mesenchymal stem cell proliferation		GO:0005737//cytoplasm;GO:0005794//Golgi apparatus;GO:0005576//extracellular region;GO:0044306//neuron projection terminus
80	A0A1U7RHW4	Kank4	0.00433685	95343	2339	KN motif and ankyrin repeat domain-containing protein 4 OS=Mesocricetus auratus OX=10036 GN=Kank4 PE=4 SV=2	KN motif and ankyrin repeat domain-containing protein 4 [Mesocricetus auratus]	Ankyrin repeat protein	General function prediction only	GO:0051497//negative regulation of stress fiber assembly		GO:0005737//cytoplasm;GO:0005829//cytosol;GO:0015630//microtubule cytoskeleton
81	A0A3Q0CZ93	Pspc1	0.00254724	95213	2.33	Paraspeckle component 1 OS=Mesocricetus auratus OX=10036 GN=Pspc1 PE=3 SV=1	paraspeckle component 1 [Mesocricetus auratus]	RNA-binding protein p54nrb (RRM superfamily)	RNA processing and modification	GO:0006355//regulation of transcription, DNA-templated;GO:0000398//mRNA splicing, via spliceosome;GO:0002218//activation of innate immune response;GO:0042752//regulation of circadian rhythm;GO:0048511//rhythmic process;GO:0045892//negative regulation of transcription, DNA-templated;GO:0045087//innate immune response;GO:0006351//transcription, DNA-templated	GO:0000976//transcription regulatory region sequence-specific DNA binding;GO:0003723//RNA binding;GO:0001047//core promoter binding	GO:0005737//cytoplasm;GO:0005654//nucleoplasm;GO:0042382//paraspeckles;GO:0005634//nucleus;GO:0016607//nuclear speck;GO:0001650//fibrillar center;GO:0016363//nuclear matrix
82	A0A3Q0DFM7	Il6st	0.00267249	95.15	2326	interleukin-6 receptor subunit beta OS=Mesocricetus auratus OX=10036 GN=Il6st PE=3 SV=1	interleukin-6 receptor subunit beta [Mesocricetus auratus]	Protein tyrosine phosphatase	Signal transduction mechanisms	GO:0019221//cytokine-mediated signaling pathway;GO:0038165//oncostatin-M-mediated signaling pathway;GO:0042531//positive regulation of tyrosine phosphorylation of STAT protein;GO:0007165//signal transduction;GO:0048711//positive regulation of astrocyte differentiation;GO:0070104//negative regulation of interleukin-6-mediated signaling pathway;GO:0070102//interleukin-6-mediated signaling pathway;G…	GO:0019970//interleukin-11 binding;GO:0005127//ciliary neurotrophic factor receptor binding;GO:0004915//interleukin-6 receptor activity;GO:0019838//growth factor binding;GO:0004897//ciliary neurotrophic factor receptor activity;GO:0004896//cytokine receptor activity;GO:0005138//interleukin-6 receptor binding;GO:0004921//interleukin-11 receptor activity;GO:0004923//leukemia inhibitory factor recep…	GO:0009897//external side of plasma membrane;GO:0030425//dendrite;GO:0005900//oncostatin-M receptor complex;GO:0005896//interleukin-6 receptor complex;GO:0005615//extracellular space;GO:0016021//integral component of membrane;GO:0016020//membrane;GO:0043025//neuronal cell body;GO:0044297//cell body;GO:0070062//extracellular exosome;GO:0070110//ciliary neurotrophic factor receptor complex
83	A0A1U7QG90	Zadh2	0.00811388	95028	2318	prostaglandin reductase 3 OS=Mesocricetus auratus OX=10036 GN=Zadh2 PE=3 SV=1	prostaglandin reductase 3 [Mesocricetus auratus]	Predicted NAD-dependent oxidoreductase	General function prediction only	GO:0045599//negative regulation of fat cell differentiation	GO:0036132//13-prostaglandin reductase activity;GO:0008270//zinc ion binding;GO:0047522//15-oxoprostaglandin 13-oxidase activity;GO:0016491//oxidoreductase activity	GO:0005777//peroxisome;GO:0005739//mitochondrion
84	A0A1U7QXY6	Anapc13	0.0046799	94938	2313	Anaphase-promoting complex subunit 13 OS=Mesocricetus auratus OX=10036 GN=Anapc13 PE=3 SV=1	anaphase-promoting complex subunit 13 [Mesocricetus auratus]	-	-	GO:0070979//protein K11-linked ubiquitination;GO:0051301//cell division;GO:0007049//cell cycle		GO:0005680//anaphase-promoting complex
85	A0A1U7QB50	Prpf19	0.00411895	94684	2297	Pre-mRNA-processing factor 19 OS=Mesocricetus auratus OX=10036 GN=Prpf19 PE=3 SV=1	pre-mRNA-processing factor 19 isoform X1 [Mesocricetus auratus]	mRNA splicing factor	General function prediction only	GO:0000244//spliceosomal tri-snRNP complex assembly;GO:0000245//spliceosomal complex assembly;GO:0048711//positive regulation of astrocyte differentiation;GO:0000349//generation of catalytic spliceosome for first transesterification step;GO:0048026//positive regulation of mRNA splicing, via spliceosome;GO:0000209//protein polyubiquitination;GO:0045665//negative regulation of neuron differentiatio…	GO:0061630//ubiquitin protein ligase activity;GO:0042802//identical protein binding;GO:0034450//ubiquitin-ubiquitin ligase activity;GO:0004842//ubiquitin-protein transferase activity	GO:0005811//lipid droplet;GO:0071006//U2-type catalytic step 1 spliceosome;GO:0005737//cytoplasm;GO:0005819//spindle;GO:0005634//nucleus;GO:0016020//membrane;GO:0005654//nucleoplasm;GO:0016607//nuclear speck;GO:0071013//catalytic step 2 spliceosome;GO:0035861//site of double-strand break;GO:0005662//DNA replication factor A complex;GO:0000974//Prp19 complex;GO:0005681//spliceosomal complex
86	A0A1U8C7X4	Mbnl2	0.00286101	94.47	2285	muscleblind-like protein 2 isoform X6 OS=Mesocricetus auratus OX=10036 GN=Mbnl2 PE=4 SV=1	muscleblind-like protein 2 isoform X6 [Mesocricetus auratus]	C3H1-type Zn-finger protein	Transcription	GO:0000381//regulation of alternative mRNA splicing, via spliceosome;GO:0043484//regulation of RNA splicing;GO:0008380//RNA splicing;GO:0006397//mRNA processing	GO:0003723//RNA binding;GO:0046872//metal ion binding	GO:0005737//cytoplasm;GO:0005654//nucleoplasm
87	A0A1U8BML8	Pml	0.00368779	94309	2275	protein PML isoform X1 OS=Mesocricetus auratus OX=10036 GN=Pml PE=4 SV=1	protein PML isoform X1 [Mesocricetus auratus]	Predicted E3 ubiquitin ligase	Posttranslational modification, protein turnover, chaperones	GO:0045345//positive regulation of MHC class I biosynthetic process;GO:0032922//circadian regulation of gene expression;GO:0032206//positive regulation of telomere maintenance;GO:0030308//negative regulation of cell growth;GO:1902187//negative regulation of viral release from host cell;GO:0048146//positive regulation of fibroblast proliferation;GO:0030155//regulation of cell adhesion;GO:2001238//…	GO:0008270//zinc ion binding;GO:0003677//DNA binding;GO:0031625//ubiquitin protein ligase binding;GO:0046982//protein heterodimerization activity;GO:0042803//protein homodimerization activity;GO:0050897//cobalt ion binding;GO:0046332//SMAD binding;GO:0032183//SUMO binding	GO:0031901//early endosome membrane;GO:0042406//extrinsic component of endoplasmic reticulum membrane;GO:0005737//cytoplasm;GO:0016605//PML body;GO:0005730//nucleolus;GO:0005654//nucleoplasm;GO:0000792//heterochromatin;GO:0016363//nuclear matrix;GO:0005829//cytosol;GO:0005622//intracellular;GO:0000784//nuclear chromosome, telomeric region
88	Q9ESM7	Sel1l	0.00292963	94042	2.26	Protein sel-1 homolog 1 OS=Mesocricetus auratus OX=10036 GN=Sel1l PE=2 SV=1 >tr|A0A1U7Q235|A0A1U7Q235_MESAU protein sel-1 homolog 1 precursor OS=Mesocricetus auratus OX=10036 GN=Sel1l PE=4 SV=1	protein sel-1 homolog 1 precursor [Mesocricetus auratus]	Extracellular protein SEL-1 and related proteins	Cell wall/membrane/envelope biogenesis;Posttranslational modification, protein turnover, chaperones;Signal transduction mechanisms	GO:0007219//Notch signaling pathway;GO:0006641//triglyceride metabolic process;GO:0009306//protein secretion;GO:0030970//retrograde protein transport, ER to cytosol;GO:0036503//ERAD pathway;GO:0034976//response to endoplasmic reticulum stress		GO:0005783//endoplasmic reticulum;GO:0016021//integral component of membrane;GO:0000839//Hrd1p ubiquitin ligase ERAD-L complex;GO:0036513//Derlin-1 retrotranslocation complex
89	A0A1U7QEM1	Crym	0.00396196	93929	2254	Ketimine reductase mu-crystallin OS=Mesocricetus auratus OX=10036 GN=Crym PE=4 SV=1	ketimine reductase mu-crystallin [Mesocricetus auratus]	Mu-crystallin	Amino acid transport and metabolism	GO:0070327//thyroid hormone transport;GO:0000122//negative regulation of transcription from RNA polymerase II promoter;GO:0007605//sensory perception of sound;GO:0009725//response to hormone;GO:0042403//thyroid hormone metabolic process;GO:0006839//mitochondrial transport;GO:0033280//response to vitamin D	GO:0050661//NADP binding;GO:0003714//transcription corepressor activity;GO:0042562//hormone binding;GO:0070324//thyroid hormone binding;GO:0016639//oxidoreductase activity, acting on the CH-NH2 group of donors, NAD or NADP as acceptor;GO:0047127//thiomorpholine-carboxylate dehydrogenase activity;GO:0042803//protein homodimerization activity	GO:0005737//cytoplasm;GO:0070062//extracellular exosome;GO:0005634//nucleus;GO:0005739//mitochondrion;GO:0005829//cytosol
90	A0A1U7QBM4	Mrpl23	0.00546585	93856	2.25	39S ribosomal protein L23, mitochondrial isoform X1 OS=Mesocricetus auratus OX=10036 GN=Mrpl23 PE=3 SV=1	39S ribosomal protein L23, mitochondrial isoform X1 [Mesocricetus auratus]	Predicted mitochondrial ribosomal protein L23	Translation, ribosomal structure and biogenesis	GO:0032543//mitochondrial translation;GO:0006412//translation	GO:0003735//structural constituent of ribosome;GO:0003723//RNA binding	GO:0005840//ribosome;GO:0005739//mitochondrion;GO:0001650//fibrillar center;GO:0005762//mitochondrial large ribosomal subunit;GO:0005761//mitochondrial ribosome
91	A0A3Q0CMW4	CUNH20orf27	0.0038192	93592	2236	UPF0687 protein C20orf27 homolog isoform X1 OS=Mesocricetus auratus OX=10036 GN=CUNH20orf27 PE=3 SV=1	UPF0687 protein C20orf27 homolog isoform X1 [Mesocricetus auratus]	-	-	-	-	-
92	A0A1U7Q525	Tollip	0.00431872	92798	2197	toll-interacting protein OS=Mesocricetus auratus OX=10036 GN=Tollip PE=3 SV=1	toll-interacting protein [Mesocricetus auratus]	-	-	GO:0016310//phosphorylation;GO:0006914//autophagy;GO:0036010//protein localization to endosome;GO:0006511//ubiquitin-dependent protein catabolic process;GO:0007165//signal transduction;GO:0006954//inflammatory response;GO:0030855//epithelial cell differentiation;GO:0045087//innate immune response;GO:0033235//positive regulation of protein sumoylation	GO:0031624//ubiquitin conjugating enzyme binding;GO:0005150//interleukin-1, Type I receptor binding;GO:0035325//Toll-like receptor binding;GO:0032183//SUMO binding;GO:0019900//kinase binding;GO:0031625//ubiquitin protein ligase binding;GO:0043130//ubiquitin binding	GO:0005737//cytoplasm;GO:0016604//nuclear body;GO:0070062//extracellular exosome;GO:0048471//perinuclear region of cytoplasm
93	A0A1U7QFU0	Suco	0.0056897	92.75	2195	SUN domain-containing ossification factor isoform X4 OS=Mesocricetus auratus OX=10036 GN=Suco PE=4 SV=1	SUN domain-containing ossification factor isoform X4 [Mesocricetus auratus]	Uncharacterized conserved protein	Function unknown	GO:0046850//regulation of bone remodeling;GO:0001503//ossification;GO:0032967//positive regulation of collagen biosynthetic process;GO:0045669//positive regulation of osteoblast differentiation;GO:0007275//multicellular organism development		GO:0005791//rough endoplasmic reticulum;GO:0016021//integral component of membrane;GO:0016020//membrane;GO:0030867//rough endoplasmic reticulum membrane
94	A0A1U7QPC8	LOC101827772	0.00377906	92747	2195	estradiol 17-beta-dehydrogenase 11 OS=Mesocricetus auratus OX=10036 GN=LOC101827772 PE=3 SV=1	estradiol 17-beta-dehydrogenase 11 [Mesocricetus auratus]	Hydroxysteroid 17-beta dehydrogenase 11	Secondary metabolites biosynthesis, transport and catabolism	GO:0006710//androgen catabolic process;GO:0006694//steroid biosynthetic process	GO:0016229//steroid dehydrogenase activity;GO:0004303//estradiol 17-beta-dehydrogenase activity	GO:0005737//cytoplasm;GO:0005811//lipid droplet;GO:0005576//extracellular region
95	A0A1U7QS77	Rab5b	0.00470527	92326	2175	ras-related protein Rab-5B OS=Mesocricetus auratus OX=10036 GN=Rab5b PE=4 SV=1	RAB5B protein, partial [Homo sapiens]	GTPase Rab5/YPT51 and related small G protein superfamily GTPases	Intracellular trafficking, secretion, and vesicular transport	GO:0061024//membrane organization;GO:0019882//antigen processing and presentation;GO:0030100//regulation of endocytosis;GO:0007032//endosome organization;GO:0048227//plasma membrane to endosome transport;GO:0043312//neutrophil degranulation;GO:0015031//protein transport	GO:0030742//GTP-dependent protein binding;GO:0005525//GTP binding;GO:0003924//GTPase activity;GO:0019003//GDP binding	GO:0030139//endocytic vesicle;GO:0030667//secretory granule membrane;GO:0070062//extracellular exosome;GO:0016020//membrane;GO:0070382//exocytic vesicle;GO:0031901//early endosome membrane;GO:0005886//plasma membrane;GO:0098993//anchored component of synaptic vesicle membrane;GO:0042470//melanosome;GO:0043231//intracellular membrane-bounded organelle;GO:0005622//intracellular;GO:0005768//endosome…
96	A0A1U7R6H0	LOC101840076	0.0040261	92184	2169	DNA-directed RNA polymerase II subunit RPB1 OS=Mesocricetus auratus OX=10036 GN=LOC101840076 PE=3 SV=2	DNA-directed RNA polymerase II subunit RPB1 [Mesocricetus auratus]	RNA polymerase II, large subunit	Transcription	GO:0050434//positive regulation of viral transcription;GO:0008543//fibroblast growth factor receptor signaling pathway;GO:0006367//transcription initiation from RNA polymerase II promoter;GO:0006366//transcription from RNA polymerase II promoter;GO:0006368//transcription elongation from RNA polymerase II promoter;GO:0006351//transcription, DNA-templated;GO:0033120//positive regulation of RNA spli…	GO:0003677//DNA binding;GO:0046872//metal ion binding;GO:0003968//RNA-directed 5'-3' RNA polymerase activity;GO:0001047//core promoter binding;GO:0031625//ubiquitin protein ligase binding;GO:0003723//RNA binding;GO:0003899//DNA-directed 5'-3' RNA polymerase activity	GO:0005737//cytoplasm;GO:0005719//nuclear euchromatin;GO:0005634//nucleus;GO:0005654//nucleoplasm;GO:0005665//DNA-directed RNA polymerase II, core complex
97	A0A1U7R2V4	Carhsp1	0.0041099	91888	2156	calcium-regulated heat-stable protein 1 OS=Mesocricetus auratus OX=10036 GN=Carhsp1 PE=4 SV=1	calcium-regulated heat-stable protein 1 [Mesocricetus auratus]	Predicted RNA-binding protein containing PIN domain and invovled in translation or RNA processing	Translation, ribosomal structure and biogenesis	GO:0019722//calcium-mediated signaling;GO:0043488//regulation of mRNA stability;GO:0006355//regulation of transcription, DNA-templated;GO:0035556//intracellular signal transduction	GO:0019902//phosphatase binding;GO:0003730//mRNA 3'-UTR binding;GO:0003677//DNA binding	GO:0005737//cytoplasm;GO:0043186//P granule;GO:0070062//extracellular exosome;GO:0005829//cytosol;GO:0000932//P-body;GO:0000177//cytoplasmic exosome (RNase complex)
98	A0A1U7QD47	Prrc2c	0.00629192	91868	2155	protein PRRC2C isoform X11 OS=Mesocricetus auratus OX=10036 GN=Prrc2c PE=4 SV=1	protein PRRC2C isoform X11 [Mesocricetus auratus]	Unnamed protein	-	-	-	-
99	A0A1U7QL67	Rin3	0.00397241	91793	2152	ras and Rab interactor 3 isoform X1 OS=Mesocricetus auratus OX=10036 GN=Rin3 PE=3 SV=1	ras and Rab interactor 3 isoform X1 [Mesocricetus auratus]	RAS effector RIN1 (contains VPS domain)	Intracellular trafficking, secretion, and vesicular transport	GO:0007165//signal transduction	GO:0005096//GTPase activator activity;GO:0017137//Rab GTPase binding;GO:0017112//Rab guanyl-nucleotide exchange factor activity	GO:0031410//cytoplasmic vesicle;GO:0005769//early endosome
100	A0A1U7R9U4	Ube3c	0.00478439	91167	2126	HECT-type E3 ubiquitin transferase OS=Mesocricetus auratus OX=10036 GN=Ube3c PE=4 SV=1	ubiquitin-protein ligase E3C [Mesocricetus auratus]	E3 ubiquitin protein ligase	Posttranslational modification, protein turnover, chaperones	GO:0000209//protein polyubiquitination	GO:0016874//ligase activity;GO:0061630//ubiquitin protein ligase activity;GO:0004842//ubiquitin-protein transferase activity	GO:0005737//cytoplasm;GO:0005634//nucleus;GO:0005622//intracellular;GO:0000502//proteasome complex
101	A0A3Q0CY31	Plxnb1	0.00449749	91132	2124	plexin-B1 isoform X2 OS=Mesocricetus auratus OX=10036 GN=Plxnb1 PE=3 SV=1	plexin-B1 isoform X2 [Mesocricetus auratus]	Plexins (functional semaphorin receptors)	Signal transduction mechanisms	GO:0048675//axon extension;GO:0050772//positive regulation of axonogenesis;GO:0043547//positive regulation of GTPase activity;GO:0033689//negative regulation of osteoblast proliferation;GO:0043087//regulation of GTPase activity;GO:0048812//neuron projection morphogenesis;GO:0071526//semaphorin-plexin signaling pathway;GO:0051493//regulation of cytoskeleton organization;GO:0007162//negative regula…	GO:0032794//GTPase activating protein binding;GO:0017154//semaphorin receptor activity	GO:0002116//semaphorin receptor complex;GO:0016021//integral component of membrane;GO:0005887//integral component of plasma membrane
102	A0A1U8BRT1	Ddx5	0.00486767	91.12	2124	DEAD box protein 5 OS=Mesocricetus auratus OX=10036 GN=Ddx5 PE=3 SV=1	probable ATP-dependent RNA helicase DDX5 [Rattus norvegicus]	ATP-dependent RNA helicase	RNA processing and modification	GO:0033158//regulation of protein import into nucleus, translocation;GO:1903800//positive regulation of production of miRNAs involved in gene silencing by miRNA;GO:0009299//mRNA transcription;GO:0045445//myoblast differentiation;GO:0072332//intrinsic apoptotic signaling pathway by p53 class mediator;GO:0000381//regulation of alternative mRNA splicing, via spliceosome;GO:0000380//alternative mRNA …	GO:0050681//androgen receptor binding;GO:0019899//enzyme binding;GO:0003676//nucleic acid binding;GO:0003724//RNA helicase activity;GO:0036002//pre-mRNA binding;GO:1990841//promoter-specific chromatin binding;GO:0003712//transcription cofactor activity;GO:0070412//R-SMAD binding;GO:0003730//mRNA 3'-UTR binding;GO:0043021//ribonucleoprotein complex binding;GO:0005524//ATP binding;GO:0005516//calmo…	GO:0031012//extracellular matrix;GO:0005737//cytoplasm;GO:0005634//nucleus;GO:0016020//membrane;GO:0030529//intracellular ribonucleoprotein complex;GO:0005654//nucleoplasm;GO:0071013//catalytic step 2 spliceosome;GO:0070062//extracellular exosome;GO:0005730//nucleolus;GO:0071141//SMAD protein complex
103	A0A1U7Q773	Timmdc1	0.00489914	90947	2117	complex I assembly factor TIMMDC1, mitochondrial isoform X1 OS=Mesocricetus auratus OX=10036 GN=Timmdc1 PE=4 SV=1	complex I assembly factor TIMMDC1, mitochondrial isoform X1 [Mesocricetus auratus]	Uncharacterized conserved protein	Function unknown			GO:0005654//nucleoplasm;GO:0005634//nucleus;GO:0016021//integral component of membrane;GO:0005739//mitochondrion;GO:0031966//mitochondrial membrane
104	A0A1U7R011	Chmp4b	0.00451342	90835	2112	charged multivesicular body protein 4b OS=Mesocricetus auratus OX=10036 GN=Chmp4b PE=3 SV=1	charged multivesicular body protein 4b [Mesocricetus auratus]	Protein involved in glucose derepression and pre-vacuolar endosome protein sorting	Intracellular trafficking, secretion, and vesicular transport	GO:1902188//positive regulation of viral release from host cell;GO:0016236//macroautophagy;GO:0000920//cell separation after cytokinesis;GO:0010824//regulation of centrosome duplication;GO:0046755//viral budding;GO:0019058//viral life cycle;GO:0090148//membrane fission;GO:1901673//regulation of mitotic spindle assembly;GO:0051260//protein homooligomerization;GO:0000281//mitotic cytokinesis;GO:000…	GO:0042802//identical protein binding;GO:0042803//protein homodimerization activity;GO:0045296//cadherin binding	GO:0005635//nuclear envelope;GO:0009898//cytoplasmic side of plasma membrane;GO:0030117//membrane coat;GO:0005737//cytoplasm;GO:0031982//vesicle;GO:0005634//nucleus;GO:0016020//membrane;GO:0031902//late endosome membrane;GO:0070062//extracellular exosome;GO:0000815//ESCRT III complex;GO:0005829//cytosol;GO:0030496//midbody;GO:0005622//intracellular;GO:0005768//endosome
105	A0A3Q0C9P0	Eif3k	0.00499382	90675	2106	Eukaryotic translation initiation factor 3 subunit K OS=Mesocricetus auratus OX=10036 GN=Eif3k PE=3 SV=1	eukaryotic translation initiation factor 3 subunit K [Mesocricetus auratus]	Uncharacterized conserved protein	Function unknown	GO:0006446//regulation of translational initiation;GO:0001731//formation of translation preinitiation complex;GO:0006413//translational initiation	GO:0043022//ribosome binding;GO:0003743//translation initiation factor activity	GO:0005852//eukaryotic translation initiation factor 3 complex;GO:0070062//extracellular exosome;GO:0016282//eukaryotic 43S preinitiation complex;GO:0005829//cytosol;GO:0016020//membrane;GO:0033290//eukaryotic 48S preinitiation complex;GO:0005634//nucleus
106	A0A1U7RD28	Atp13a1	0.00554598	90667	2106	manganese-transporting ATPase 13A1 OS=Mesocricetus auratus OX=10036 GN=Atp13a1 PE=3 SV=1	manganese-transporting ATPase 13A1 [Mesocricetus auratus]	P-type ATPase	Inorganic ion transport and metabolism	GO:0006812//cation transport;GO:0034220//ion transmembrane transport;GO:0006874//cellular calcium ion homeostasis	GO:0016887//ATPase activity;GO:0005388//calcium-transporting ATPase activity;GO:0046872//metal ion binding;GO:0005524//ATP binding;GO:0015410//manganese-transporting ATPase activity	GO:0043231//intracellular membrane-bounded organelle;GO:0016021//integral component of membrane;GO:0016020//membrane;GO:0005789//endoplasmic reticulum membrane;GO:0005887//integral component of plasma membrane
107	A0A1U8CIJ2	Mbp	0.00881424	90356	2094	Myelin basic protein OS=Mesocricetus auratus OX=10036 GN=Mbp PE=3 SV=1	myelin basic protein isoform X1 [Mesocricetus auratus]	-	-		GO:0019911//structural constituent of myelin sheath	-
108	A0A1U7QJD5	Bcan	0.0052956	90067	2083	brevican core protein isoform X2 OS=Mesocricetus auratus OX=10036 GN=Bcan PE=3 SV=1	brevican core protein isoform X1 [Mesocricetus auratus]	C-type lectin	Signal transduction mechanisms;Defense mechanisms	GO:0048168//regulation of neuronal synaptic plasticity;GO:0021766//hippocampus development;GO:0001501//skeletal system development;GO:0007155//cell adhesion;GO:0007417//central nervous system development	GO:0005201//extracellular matrix structural constituent;GO:0005540//hyaluronic acid binding;GO:0030246//carbohydrate binding;GO:0005509//calcium ion binding	GO:0045202//synapse;GO:0005615//extracellular space;GO:0030425//dendrite;GO:0031225//anchored component of membrane;GO:0005578//proteinaceous extracellular matrix
109	A0A1U8CE65	Slc13a4	0.00612993	89723	2.07	solute carrier family 13 member 4 isoform X2 OS=Mesocricetus auratus OX=10036 GN=Slc13a4 PE=3 SV=1	solute carrier family 13 member 4 isoform X2 [Mesocricetus auratus]	Na+/dicarboxylate, Na+/tricarboxylate and phosphate transporters	Inorganic ion transport and metabolism	GO:0006814//sodium ion transport;GO:0008272//sulfate transport;GO:0098656//anion transmembrane transport;GO:0055085//transmembrane transport	GO:0005215//transporter activity	GO:0016021//integral component of membrane;GO:0005887//integral component of plasma membrane
110	A0A1U7QKP1	Mrpl10	0.00598304	89503	2063	39S ribosomal protein L10, mitochondrial isoform X1 OS=Mesocricetus auratus OX=10036 GN=Mrpl10 PE=3 SV=1	39S ribosomal protein L10, mitochondrial isoform X1 [Mesocricetus auratus]	Mitochondrial ribosomal protein L10	Translation, ribosomal structure and biogenesis	GO:0042254//ribosome biogenesis;GO:0032543//mitochondrial translation;GO:0006412//translation	GO:0003735//structural constituent of ribosome;GO:0003723//RNA binding	GO:0005654//nucleoplasm;GO:0005840//ribosome;GO:0005739//mitochondrion;GO:0030529//intracellular ribonucleoprotein complex;GO:0005762//mitochondrial large ribosomal subunit
111	A0A1U7QUS6	Hnrnpm	0.00783867	89261	2054	heterogeneous nuclear ribonucleoprotein M isoform X1 OS=Mesocricetus auratus OX=10036 GN=Hnrnpm PE=4 SV=1	heterogeneous nuclear ribonucleoprotein M isoform X1 [Mesocricetus auratus]	RNA-binding protein hnRNP-M	RNA processing and modification	GO:1990831//cellular response to carcinoembryonic antigen;GO:1900182//positive regulation of protein localization to nucleus;GO:0071222//cellular response to lipopolysaccharide;GO:0000380//alternative mRNA splicing, via spliceosome;GO:0000398//mRNA splicing, via spliceosome;GO:1904591//positive regulation of protein import	GO:0048306//calcium-dependent protein binding;GO:0003723//RNA binding;GO:1990405//protein antigen binding;GO:0019904//protein domain specific binding	GO:0070062//extracellular exosome;GO:0009986//cell surface;GO:0016020//membrane;GO:0030529//intracellular ribonucleoprotein complex;GO:0005654//nucleoplasm;GO:0042382//paraspeckles;GO:0019013//viral nucleocapsid;GO:0031012//extracellular matrix;GO:0016363//nuclear matrix;GO:0071013//catalytic step 2 spliceosome;GO:0005681//spliceosomal complex
112	A0A1U7QRD3	Aifm3	0.01035156	89256	2054	apoptosis-inducing factor 3 isoform X3 OS=Mesocricetus auratus OX=10036 GN=Aifm3 PE=4 SV=1	apoptosis-inducing factor 3 isoform X3 [Mesocricetus auratus]	Monodehydroascorbate/ferredoxin reductase	General function prediction only	GO:0097194//execution phase of apoptosis	GO:0050660//flavin adenine dinucleotide binding;GO:0051537//2 iron, 2 sulfur cluster binding;GO:0046872//metal ion binding;GO:0016491//oxidoreductase activity	GO:0005783//endoplasmic reticulum;GO:0005829//cytosol;GO:0005739//mitochondrion;GO:0005743//mitochondrial inner membrane
113	A0A1U8CDA7	Evi2a	0.00753281	89216	2052	protein EVI2A OS=Mesocricetus auratus OX=10036 GN=Evi2a PE=4 SV=1	protein EVI2A [Mesocricetus auratus]	-	-			GO:0016021//integral component of membrane
114	A0A3Q0DGK2	Rps18	0.0056813	89171	2051	40S ribosomal protein S18 OS=Mesocricetus auratus OX=10036 GN=Rps18 PE=3 SV=1	PREDICTED: 40S ribosomal protein S18 [Thamnophis sirtalis]	Ribosomal protein S18	Translation, ribosomal structure and biogenesis	GO:0000184//nuclear-transcribed mRNA catabolic process, nonsense-mediated decay;GO:0006614//SRP-dependent cotranslational protein targeting to membrane;GO:0006412//translation;GO:0042254//ribosome biogenesis;GO:0019083//viral transcription;GO:0006413//translational initiation;GO:0006364//rRNA processing	GO:0019901//protein kinase binding;GO:0003735//structural constituent of ribosome;GO:0003723//RNA binding;GO:0019843//rRNA binding	GO:0005654//nucleoplasm;GO:0005840//ribosome;GO:0070062//extracellular exosome;GO:0005634//nucleus;GO:0016020//membrane;GO:0022627//cytosolic small ribosomal subunit;GO:0015935//small ribosomal subunit;GO:0031012//extracellular matrix;GO:0005925//focal adhesion;GO:0005829//cytosol
115	A0A1U7QTA3	Coq9	0.00770123	88854	2.04	Ubiquinone biosynthesis protein OS=Mesocricetus auratus OX=10036 GN=Coq9 PE=3 SV=1	ubiquinone biosynthesis protein COQ9, mitochondrial [Mesocricetus auratus]	Uncharacterized conserved protein	Function unknown	GO:0006120//mitochondrial electron transport, NADH to ubiquinone;GO:0006744//ubiquinone biosynthetic process	GO:0008289//lipid binding;GO:0042803//protein homodimerization activity	GO:0005739//mitochondrion;GO:0005743//mitochondrial inner membrane
116	Q80Z94	Gja1	0.00664348	88725	2036	Gap junction protein OS=Mesocricetus auratus OX=10036 GN=Gja1 PE=2 SV=1	gap junction alpha-1 protein [Mesocricetus auratus]	-	-	GO:0060156//milk ejection reflex;GO:0030308//negative regulation of cell growth;GO:0060307//regulation of ventricular cardiac muscle cell membrane repolarization;GO:0030500//regulation of bone mineralization;GO:0010629//negative regulation of gene expression;GO:0010628//positive regulation of gene expression;GO:0001764//neuron migration;GO:0002088//lens development in camera-type eye;GO:0010644//…	GO:0004871//signal transducer activity;GO:0097718//disordered domain specific binding;GO:0071253//connexin binding;GO:1903763//gap junction channel activity involved in cell communication by electrical coupling;GO:0048487//beta-tubulin binding;GO:1990782//protein tyrosine kinase binding;GO:0015075//ion transmembrane transporter activity;GO:0022857//transmembrane transporter activity;GO:0097110//s…	GO:0005783//endoplasmic reticulum;GO:0014704//intercalated disc;GO:0005925//focal adhesion;GO:0005922//connexin complex;GO:0070062//extracellular exosome;GO:0016021//integral component of membrane;GO:0005739//mitochondrion;GO:0005794//Golgi apparatus;GO:0016328//lateral plasma membrane;GO:0016324//apical plasma membrane;GO:0005916//fascia adherens;GO:0005882//intermediate filament;GO:0005911//cel…
117	A0A1U8BTD4	Enpp5	0.0077167	88701	2035	ectonucleotide pyrophosphatase/phosphodiesterase family member 5 OS=Mesocricetus auratus OX=10036 GN=Enpp5 PE=4 SV=1	ectonucleotide pyrophosphatase/phosphodiesterase family member 5 [Mesocricetus auratus]	Type I phosphodiesterase/nucleotide pyrophosphatase	General function prediction only	GO:0008152//metabolic process;GO:0009166//nucleotide catabolic process;GO:0007154//cell communication	GO:0016787//hydrolase activity;GO:0003824//catalytic activity;GO:0004551//nucleotide diphosphatase activity;GO:0046872//metal ion binding	GO:0016021//integral component of membrane;GO:0005576//extracellular region;GO:0005887//integral component of plasma membrane;GO:0005886//plasma membrane
118	A0A1U7QJL7	Fdft1	0.00730637	88445	2026	Squalene synthase OS=Mesocricetus auratus OX=10036 GN=Fdft1 PE=3 SV=1	squalene synthase [Mesocricetus auratus]	Squalene synthetase	Lipid transport and metabolism	GO:0008299//isoprenoid biosynthetic process;GO:0006695//cholesterol biosynthetic process;GO:0006696//ergosterol biosynthetic process;GO:0045338//farnesyl diphosphate metabolic process	GO:0004310//farnesyl-diphosphate farnesyltransferase activity;GO:0051996//squalene synthase activity;GO:0016491//oxidoreductase activity	GO:0043231//intracellular membrane-bounded organelle;GO:0005783//endoplasmic reticulum;GO:0016021//integral component of membrane;GO:0005789//endoplasmic reticulum membrane
119	A0A1U8BS70	LOC101838853	0.00768622	88442	2026	aldo-keto reductase family 1 member C13-like OS=Mesocricetus auratus OX=10036 GN=LOC101838853 PE=3 SV=2	aldo-keto reductase family 1, member C19 [Mus musculus]	Aldo/keto reductase family proteins	General function prediction only		GO:0016491//oxidoreductase activity	-
120	A0A1U7R6C9	LOC101840346	0.01145854	88291	2021	protein FAM134C-like OS=Mesocricetus auratus OX=10036 GN=LOC101840346 PE=3 SV=2	protein FAM134C-like [Mesocricetus auratus]	-	-	GO:0010976//positive regulation of neuron projection development		GO:0016021//integral component of membrane
121	A0A1U8CMD0	Fam120c	0.00629549	88289	2021	constitutive coactivator of PPAR-gamma-like protein 2 isoform X1 OS=Mesocricetus auratus OX=10036 GN=Fam120c PE=3 SV=1	constitutive coactivator of PPAR-gamma-like protein 2 isoform X1 [Mesocricetus auratus]	FOG: Zn-finger	General function prediction only		GO:0003723//RNA binding	GO:0005634//nucleus
122	A0A3Q0DB41	Dlgap1	0.00791035	88284	2021	disks large-associated protein 1 OS=Mesocricetus auratus OX=10036 GN=Dlgap1 PE=3 SV=1	disks large-associated protein 1 [Mesocricetus auratus]	SAP-90/PSD-95 associated protein-related protein (Vulcan)	Signal transduction mechanisms	GO:0006461//protein complex assembly;GO:0007268//chemical synaptic transmission	GO:0019904//protein domain specific binding	GO:0045211//postsynaptic membrane;GO:0014069//postsynaptic density;GO:0045202//synapse;GO:0030054//cell junction
123	A0A1U7RFN8	Hnrnpl	0.00762563	88274	2.02	heterogeneous nuclear ribonucleoprotein L isoform X2 OS=Mesocricetus auratus OX=10036 GN=Hnrnpl PE=4 SV=1	heterogeneous nuclear ribonucleoprotein L isoform X2 [Mesocricetus auratus]	Heterogeneous nuclear ribonucleoprotein L (contains RRM repeats)	RNA processing and modification	GO:0034198//cellular response to amino acid starvation;GO:0048025//negative regulation of mRNA splicing, via spliceosome;GO:0000381//regulation of alternative mRNA splicing, via spliceosome;GO:0045727//positive regulation of translation;GO:0007623//circadian rhythm;GO:1902416//positive regulation of mRNA binding;GO:0016070//RNA metabolic process;GO:0000398//mRNA splicing, via spliceosome;GO:19016…	GO:1990715//mRNA CDS binding;GO:0003730//mRNA 3'-UTR binding;GO:0044212//transcription regulatory region DNA binding;GO:0097157//pre-mRNA intronic binding;GO:0003723//RNA binding	GO:0035770//ribonucleoprotein granule;GO:0005737//cytoplasm;GO:0070062//extracellular exosome;GO:0005634//nucleus;GO:0016020//membrane;GO:0030529//intracellular ribonucleoprotein complex;GO:0005654//nucleoplasm;GO:0019013//viral nucleocapsid;GO:0048471//perinuclear region of cytoplasm;GO:0045120//pronucleus;GO:0005829//cytosol
124	A0A1U7Q427	CUNH12orf10	0.00701576	88258	2.02	UPF0160 protein MYG1, mitochondrial OS=Mesocricetus auratus OX=10036 GN=CUNH12orf10 PE=3 SV=1	UPF0160 protein MYG1, mitochondrial [Mesocricetus auratus]	Predicted metal-binding protein	General function prediction only	GO:0035641//locomotory exploration behavior		GO:0005654//nucleoplasm;GO:0005634//nucleus;GO:0070062//extracellular exosome;GO:0005739//mitochondrion
125	A0A3Q0CS41	Glul	0.00932748	88.23	2019	Glutamine synthetase OS=Mesocricetus auratus OX=10036 GN=Glul PE=3 SV=1	glutamine synthetase [Mesocricetus auratus]	Glutamine synthetase	Amino acid transport and metabolism	GO:0032024//positive regulation of insulin secretion;GO:0019676//ammonia assimilation cycle;GO:0051260//protein homooligomerization;GO:0006542//glutamine biosynthetic process;GO:0008283//cell proliferation;GO:0009267//cellular response to starvation;GO:0050679//positive regulation of epithelial cell proliferation;GO:0009749//response to glucose;GO:0051968//positive regulation of synaptic transmis…	GO:0045503//dynein light chain binding;GO:0004351//glutamate decarboxylase activity;GO:0016595//glutamate binding;GO:0000287//magnesium ion binding;GO:0042802//identical protein binding;GO:0030145//manganese ion binding;GO:0004356//glutamate-ammonia ligase activity;GO:0005524//ATP binding	GO:0005737//cytoplasm;GO:0043679//axon terminus;GO:0043209//myelin sheath;GO:0005634//nucleus;GO:0005739//mitochondrion;GO:0005791//rough endoplasmic reticulum;GO:0044297//cell body;GO:0043204//perikaryon;GO:0043234//protein complex;GO:0097386//glial cell projection;GO:0070062//extracellular exosome;GO:0005829//cytosol
126	A0A1U7Q968	Enpp6	0.01334157	87754	2004	Choline-specific glycerophosphodiester phosphodiesterase OS=Mesocricetus auratus OX=10036 GN=Enpp6 PE=3 SV=1	ectonucleotide pyrophosphatase/phosphodiesterase family member 6 isoform X2 [Mesocricetus auratus]	Type I phosphodiesterase/nucleotide pyrophosphatase	General function prediction only	GO:0006629//lipid metabolic process;GO:0019695//choline metabolic process;GO:0016042//lipid catabolic process;GO:0008152//metabolic process;GO:0046475//glycerophospholipid catabolic process	GO:0008889//glycerophosphodiester phosphodiesterase activity;GO:0008081//phosphoric diester hydrolase activity;GO:0047390//glycerophosphocholine cholinephosphodiesterase activity	GO:0070062//extracellular exosome;GO:0005576//extracellular region;GO:0005886//plasma membrane;GO:0031225//anchored component of membrane
127	A0A1U7QMH1	Kctd16	0.00923128	87.86	-2007	BTB/POZ domain-containing protein KCTD16 OS=Mesocricetus auratus OX=10036 GN=Kctd16 PE=4 SV=1	BTB/POZ domain-containing protein KCTD16 [Mesocricetus auratus]	Uncharacterized conserved protein, contains BTB/POZ domain	General function prediction only	GO:0051260//protein homooligomerization;GO:0008277//regulation of G-protein coupled receptor protein signaling pathway		GO:0043235//receptor complex;GO:0042734//presynaptic membrane;GO:0045211//postsynaptic membrane;GO:0030054//cell junction
128	A0A1U8BL84	Trim16	0.01027122	88.3	-2021	tripartite motif-containing protein 16 OS=Mesocricetus auratus OX=10036 GN=Trim16 PE=4 SV=2	tripartite motif-containing protein 16 [Mesocricetus auratus]	Predicted E3 ubiquitin ligase	Posttranslational modification, protein turnover, chaperones	GO:0050718//positive regulation of interleukin-1 beta secretion;GO:0043966//histone H3 acetylation;GO:0043967//histone H4 acetylation;GO:0032526//response to retinoic acid;GO:0045618//positive regulation of keratinocyte differentiation;GO:0048386//positive regulation of retinoic acid receptor signaling pathway;GO:0046683//response to organophosphorus;GO:0060416//response to growth hormone;GO:0045…	GO:0019966//interleukin-1 binding;GO:0003677//DNA binding;GO:0032089//NACHT domain binding;GO:0008270//zinc ion binding	GO:0005737//cytoplasm;GO:0016605//PML body;GO:0005829//cytosol;GO:0005622//intracellular;GO:0005886//plasma membrane
129	A0A1U8CCV8	Cfl2	0.01207537	88975	-2044	cofilin-2 OS=Mesocricetus auratus OX=10036 GN=Cfl2 PE=3 SV=2	cofilin-2 [Mus musculus]	Actin depolymerizing factor	Cytoskeleton	GO:0007015//actin filament organization;GO:0030042//actin filament depolymerization;GO:0030836//positive regulation of actin filament depolymerization;GO:0007519//skeletal muscle tissue development;GO:0046716//muscle cell cellular homeostasis;GO:0045214//sarcomere organization;GO:0030043//actin filament fragmentation	GO:0003779//actin binding;GO:0051015//actin filament binding	GO:0005737//cytoplasm;GO:0005615//extracellular space;GO:0070062//extracellular exosome;GO:0031674//I band;GO:0016363//nuclear matrix;GO:0030018//Z disc;GO:0015629//actin cytoskeleton
130	A0A1U7Q2N5	Kcnip2	0.0052136	89243	-2053	Kv channel-interacting protein 2 isoform X3 OS=Mesocricetus auratus OX=10036 GN=Kcnip2 PE=4 SV=1	Kv channel-interacting protein 2 isoform X3 [Mesocricetus auratus]	Ca2+ sensor (EF-Hand superfamily)	Signal transduction mechanisms	GO:0086013//membrane repolarization during cardiac muscle cell action potential;GO:0007165//signal transduction;GO:0071435//potassium ion export;GO:0061337//cardiac conduction;GO:0071805//potassium ion transmembrane transport;GO:0086009//membrane repolarization;GO:0006936//muscle contraction;GO:0006813//potassium ion transport;GO:0008016//regulation of heart contraction;GO:1901379//regulation of …	GO:0005267//potassium channel activity;GO:0044325//ion channel binding;GO:0005509//calcium ion binding;GO:0005250//A-type (transient outward) potassium channel activity;GO:0042802//identical protein binding;GO:0015459//potassium channel regulator activity;GO:0046923//ER retention sequence binding;GO:0047485//protein N-terminus binding;GO:0005244//voltage-gated ion channel activity	GO:0005886//plasma membrane;GO:0034705//potassium channel complex;GO:0005737//cytoplasm;GO:0008076//voltage-gated potassium channel complex
131	A0A3Q0CEZ5	Pgam1	0.00543928	89.42	-2.06	Phosphoglycerate mutase OS=Mesocricetus auratus OX=10036 GN=Pgam1 PE=3 SV=1	phosphoglycerate mutase 1 [Mesocricetus auratus]	Phosphoglycerate mutase	Carbohydrate transport and metabolism	GO:0043456//regulation of pentose-phosphate shunt;GO:0043312//neutrophil degranulation;GO:0006096//glycolytic process;GO:0061621//canonical glycolysis;GO:0006110//regulation of glycolytic process;GO:0045730//respiratory burst;GO:0006094//gluconeogenesis	GO:0016787//hydrolase activity;GO:0019901//protein kinase binding;GO:0004082//bisphosphoglycerate mutase activity;GO:0046538//2,3-bisphosphoglycerate-dependent phosphoglycerate mutase activity;GO:0004619//phosphoglycerate mutase activity	GO:0005737//cytoplasm;GO:0070062//extracellular exosome;GO:0005829//cytosol;GO:0016020//membrane;GO:1904813//ficolin-1-rich granule lumen;GO:0043209//myelin sheath;GO:0005576//extracellular region;GO:0034774//secretory granule lumen;GO:0005634//nucleus
132	A0A1U8C6S2	LOC101824618	0.00498376	89678	-2069	NADH-cytochrome b5 reductase OS=Mesocricetus auratus OX=10036 GN=LOC101824618 PE=3 SV=1	NADH-cytochrome b5 reductase 1 [Mesocricetus auratus]	NADH-cytochrome b-5 reductase	Coenzyme transport and metabolism;Energy production and conversion	GO:0016126//sterol biosynthetic process;GO:1903955//positive regulation of protein targeting to mitochondrion	GO:0004128//cytochrome-b5 reductase activity, acting on NAD(P)H;GO:0016491//oxidoreductase activity	GO:0070062//extracellular exosome;GO:0016021//integral component of membrane;GO:0016020//membrane;GO:0005739//mitochondrion
133	A0A1U7R3E7	Carm1	0.00566963	89828	-2074	Coactivator-associated arginine methyltransferase 1 OS=Mesocricetus auratus OX=10036 GN=Carm1 PE=4 SV=2	histone-arginine methyltransferase CARM1 [Mesocricetus auratus]	Protein arginine N-methyltransferase CARM1	Posttranslational modification, protein turnover, chaperones;Transcription	GO:0006479//protein methylation;GO:0060350//endochondral bone morphogenesis;GO:0071168//protein localization to chromatin;GO:0032091//negative regulation of protein binding;GO:0030520//intracellular estrogen receptor signaling pathway;GO:0034970//histone H3-R2 methylation;GO:0034969//histone arginine methylation;GO:0016571//histone methylation;GO:2000171//negative regulation of dendrite developme…	GO:0016274//protein-arginine N-methyltransferase activity;GO:0042054//histone methyltransferase activity;GO:0008469//histone-arginine N-methyltransferase activity;GO:0008276//protein methyltransferase activity;GO:0035242//protein-arginine omega-N asymmetric methyltransferase activity;GO:0003713//transcription coactivator activity;GO:0070577//lysine-acetylated histone binding;GO:0035642//histone m…	GO:0090575//RNA polymerase II transcription factor complex;GO:0005737//cytoplasm;GO:0005634//nucleus;GO:0005654//nucleoplasm;GO:0043234//protein complex;GO:0005829//cytosol
134	Q9Z2L4	APOAI	0.0105349	89919	-2078	Apolipoprotein A-I OS=Mesocricetus auratus OX=10036 GN=APOAI PE=2 SV=1 >tr|A0A1U7Q2B6|A0A1U7Q2B6_MESAU apolipoprotein A-I precursor OS=Mesocricetus auratus OX=10036 GN=Apoa1 PE=3 SV=1	apolipoprotein A-I precursor [Mesocricetus auratus]	-	-	GO:0034115//negative regulation of heterotypic cell-cell adhesion;GO:0006656//phosphatidylcholine biosynthetic process;GO:0030325//adrenal gland development;GO:0006869//lipid transport;GO:0010804//negative regulation of tumor necrosis factor-mediated signaling pathway;GO:0034375//high-density lipoprotein particle remodeling;GO:0035025//positive regulation of Rho protein signal transduction;GO:000…	GO:0031072//heat shock protein binding;GO:0017127//cholesterol transporter activity;GO:0060228//phosphatidylcholine-sterol O-acyltransferase activator activity;GO:0034191//apolipoprotein A-I receptor binding;GO:0045499//chemorepellent activity;GO:0001540//amyloid-beta binding;GO:0005543//phospholipid binding;GO:0042802//identical protein binding;GO:0008035//high-density lipoprotein particle bindi…	GO:0031012//extracellular matrix;GO:0030139//endocytic vesicle;GO:0072562//blood microparticle;GO:0034361//very-low-density lipoprotein particle;GO:0034364//high-density lipoprotein particle;GO:0034366//spherical high-density lipoprotein particle;GO:0070062//extracellular exosome;GO:0005576//extracellular region
135	A0A1U7QTC6	Hspb1	0.00549794	90019	-2081	Heat shock 27 kDa protein OS=Mesocricetus auratus OX=10036 GN=Hspb1 PE=3 SV=1	heat shock protein beta-1 [Mesocricetus auratus]	Alpha crystallins	Posttranslational modification, protein turnover, chaperones	GO:2001234//negative regulation of apoptotic signaling pathway;GO:0099641//anterograde axonal protein transport;GO:0038033//positive regulation of endothelial cell chemotaxis by VEGF-activated vascular endothelial growth factor receptor signaling pathway;GO:0035556//intracellular signal transduction;GO:0006986//response to unfolded protein;GO:0009615//response to virus;GO:0043122//regulation of I…	GO:0005080//protein kinase C binding;GO:0042802//identical protein binding;GO:0042803//protein homodimerization activity;GO:0008426//protein kinase C inhibitor activity;GO:0019901//protein kinase binding;GO:0044183//protein binding involved in protein folding;GO:0043130//ubiquitin binding;GO:0003723//RNA binding	GO:0031012//extracellular matrix;GO:0005925//focal adhesion;GO:0030018//Z disc;GO:0005737//cytoplasm;GO:1904115//axon cytoplasm;GO:0005615//extracellular space;GO:0005634//nucleus;GO:0005819//spindle;GO:0005886//plasma membrane;GO:0000502//proteasome complex;GO:0070062//extracellular exosome;GO:0005622//intracellular;GO:0043292//contractile fiber
136	A0A1U7QD95	Fam122a	0.0053374	90123	-2085	LOW QUALITY PROTEIN: protein FAM122A OS=Mesocricetus auratus OX=10036 GN=Fam122a PE=3 SV=2	LOW QUALITY PROTEIN: protein FAM122A [Mesocricetus auratus]	-	-	-	-	-
137	A0A1U7Q3L1	Phb2	0.00520752	90.66	-2106	Prohibitin OS=Mesocricetus auratus OX=10036 GN=Phb2 PE=3 SV=1	prohibitin-2 [Mesocricetus auratus]	Prohibitin-like protein	Posttranslational modification, protein turnover, chaperones	GO:0000060//protein import into nucleus, translocation;GO:0050821//protein stabilization;GO:0007005//mitochondrion organization;GO:0007062//sister chromatid cohesion;GO:0006851//mitochondrial calcium ion transmembrane transport;GO:0031536//positive regulation of exit from mitosis;GO:0009611//response to wounding;GO:0043066//negative regulation of apoptotic process;GO:0071456//cellular response to…	GO:0008022//protein C-terminus binding;GO:0030331//estrogen receptor binding;GO:0033218//amide binding;GO:0047485//protein N-terminus binding	GO:0030424//axon;GO:0071944//cell periphery;GO:0005737//cytoplasm;GO:0005743//mitochondrial inner membrane;GO:0005634//nucleus;GO:0016020//membrane;GO:0005739//mitochondrion;GO:0016363//nuclear matrix;GO:0009986//cell surface;GO:0070062//extracellular exosome;GO:0043234//protein complex;GO:0005741//mitochondrial outer membrane
138	A0A3Q0CXS8	Nars	0.00578366	90701	-2107	Asparagine--tRNA ligase OS=Mesocricetus auratus OX=10036 GN=Nars PE=3 SV=1	asparagine--tRNA ligase, cytoplasmic [Mesocricetus auratus]	Asparaginyl-tRNA synthetase	Translation, ribosomal structure and biogenesis	GO:0006421//asparaginyl-tRNA aminoacylation	GO:0004816//asparagine-tRNA ligase activity;GO:0003676//nucleic acid binding;GO:0005524//ATP binding	GO:0070062//extracellular exosome;GO:0005829//cytosol;GO:0005739//mitochondrion
139	A0A1U7QT86	Dolpp1	0.00955047	91139	-2125	Dolichyldiphosphatase OS=Mesocricetus auratus OX=10036 GN=Dolpp1 PE=3 SV=1	dolichyldiphosphatase 1 [Mesocricetus auratus]	Dolichyl pyrophosphate phosphatase and related acid phosphatases	Lipid transport and metabolism	GO:0008610//lipid biosynthetic process;GO:0006487//protein N-linked glycosylation	GO:0047874//dolichyldiphosphatase activity	GO:0016021//integral component of membrane;GO:0030176//integral component of endoplasmic reticulum membrane
140	A0A1U7QGA1	Sfxn1	0.00459426	91.18	-2126	Sidoreflexin OS=Mesocricetus auratus OX=10036 GN=Sfxn1 PE=3 SV=1	sideroflexin-1 [Mesocricetus auratus]	Sideroflexin	General function prediction only	GO:0030218//erythrocyte differentiation;GO:0055072//iron ion homeostasis;GO:0006826//iron ion transport	GO:0015075//ion transmembrane transporter activity	GO:0016021//integral component of membrane;GO:0005739//mitochondrion;GO:0031966//mitochondrial membrane;GO:0005743//mitochondrial inner membrane
141	A0A1U8BSF0	Hspe1	0.00524196	91854	-2154	LOW QUALITY PROTEIN: 10 kDa heat shock protein, mitochondrial OS=Mesocricetus auratus OX=10036 GN=Hspe1 PE=3 SV=1	LOW QUALITY PROTEIN: 10 kDa heat shock protein, mitochondrial [Mesocricetus auratus]	Mitochondrial chaperonin	Posttranslational modification, protein turnover, chaperones	GO:0006457//protein folding	GO:0005524//ATP binding	GO:0005737//cytoplasm
142	A0A1U7RH50	Pdia4	0.0047535	91962	-2159	Protein disulfide-isomerase A4 OS=Mesocricetus auratus OX=10036 GN=Pdia4 PE=3 SV=1	protein disulfide-isomerase A4 [Mesocricetus auratus]	Protein disulfide isomerase (prolyl 4-hydroxylase beta subunit)	Posttranslational modification, protein turnover, chaperones	GO:0061077//chaperone-mediated protein folding;GO:0006457//protein folding;GO:1903334//positive regulation of protein folding;GO:0034976//response to endoplasmic reticulum stress;GO:0045454//cell redox homeostasis	GO:0003756//protein disulfide isomerase activity;GO:0003723//RNA binding;GO:0015037//peptide disulfide oxidoreductase activity	GO:0042470//melanosome;GO:0005615//extracellular space;GO:0009986//cell surface;GO:0005788//endoplasmic reticulum lumen;GO:0034663//endoplasmic reticulum chaperone complex;GO:0005783//endoplasmic reticulum;GO:0005790//smooth endoplasmic reticulum
143	A0A1U8BYP2	Atp6v1a	0.00697323	92.22	-2171	H(+)-transporting two-sector ATPase OS=Mesocricetus auratus OX=10036 GN=Atp6v1a PE=3 SV=1	PREDICTED: V-type proton ATPase catalytic subunit A [Peromyscus maniculatus bairdii]	Vacuolar H+-ATPase V1 sector, subunit A	Energy production and conversion	GO:0006879//cellular iron ion homeostasis;GO:0015991//ATP hydrolysis coupled proton transport;GO:0046034//ATP metabolic process;GO:0036295//cellular response to increased oxygen levels	GO:0046961//proton-transporting ATPase activity, rotational mechanism;GO:0005524//ATP binding	GO:0033180//proton-transporting V-type ATPase, V1 domain;GO:0070062//extracellular exosome;GO:0016324//apical plasma membrane;GO:0005829//cytosol;GO:0005739//mitochondrion;GO:0005765//lysosomal membrane;GO:0005902//microvillus;GO:0005886//plasma membrane;GO:0043209//myelin sheath
144	A0A3Q0CKJ1	Sult4a1	0.00395134	92269	-2173	Sulfotransferase OS=Mesocricetus auratus OX=10036 GN=Sult4a1 PE=3 SV=1	sulfotransferase 4A1 [Mesocricetus auratus]	Sulfotransferase	General function prediction only	GO:0006790//sulfur compound metabolic process;GO:0050427//3'-phosphoadenosine 5'-phosphosulfate metabolic process;GO:0008202//steroid metabolic process	GO:0008146//sulfotransferase activity;GO:0042802//identical protein binding;GO:0004062//aryl sulfotransferase activity	GO:0005737//cytoplasm;GO:0005829//cytosol
145	A0A3Q0CGE1	Hspa4	0.00334688	93036	-2209	Heat shock 70 kDa protein 4 OS=Mesocricetus auratus OX=10036 GN=Hspa4 PE=3 SV=1	heat shock 70 kDa protein 4 [Meriones unguiculatus]	Molecular chaperones HSP105/HSP110/SSE1, HSP70 superfamily	Posttranslational modification, protein turnover, chaperones	GO:0045040//protein import into mitochondrial outer membrane;GO:0051131//chaperone-mediated protein complex assembly	GO:0005524//ATP binding	GO:0005829//cytosol;GO:0070062//extracellular exosome
146	A0A1U7Q485	Anxa6	0.00318364	93802	-2247	Annexin OS=Mesocricetus auratus OX=10036 GN=Anxa6 PE=3 SV=1	annexin A6 isoform X2 [Mesocricetus auratus]	Annexin	Intracellular trafficking, secretion, and vesicular transport	GO:0097190//apoptotic signaling pathway;GO:0051560//mitochondrial calcium ion homeostasis;GO:0051260//protein homooligomerization;GO:0006936//muscle contraction;GO:0006937//regulation of muscle contraction;GO:0006816//calcium ion transport;GO:0034220//ion transmembrane transport	GO:0048306//calcium-dependent protein binding;GO:0005544//calcium-dependent phospholipid binding;GO:0015276//ligand-gated ion channel activity;GO:0005509//calcium ion binding;GO:0042803//protein homodimerization activity;GO:0008289//lipid binding;GO:0015485//cholesterol binding;GO:0005525//GTP binding	GO:0005925//focal adhesion;GO:0070062//extracellular exosome;GO:0016020//membrane;GO:0005739//mitochondrion;GO:0048471//perinuclear region of cytoplasm;GO:0031902//late endosome membrane;GO:0042470//melanosome;GO:0005829//cytosol;GO:0005765//lysosomal membrane
147	A0A3Q0DA43	Gls	0.00238727	95245	-2332	Glutaminase OS=Mesocricetus auratus OX=10036 GN=Gls PE=3 SV=1	PREDICTED: glutaminase kidney isoform, mitochondrial isoform X1 [Ochotona princeps]	Glutaminase (contains ankyrin repeat)	Amino acid transport and metabolism	GO:0006541//glutamine metabolic process	GO:0004359//glutaminase activity	-
148	A0A1U7QRQ4	Romo1	0.0037861	95674	-2362	Protein MGR2 homolog OS=Mesocricetus auratus OX=10036 GN=Romo1 PE=3 SV=1	reactive oxygen species modulator 1 [Mus musculus]	Uncharacterized conserved protein	Function unknown	GO:0008284//positive regulation of cell proliferation;GO:0051715//cytolysis in other organism;GO:2000379//positive regulation of reactive oxygen species metabolic process;GO:0001302//replicative cell aging;GO:0034614//cellular response to reactive oxygen species;GO:0031640//killing of cells of other organism;GO:0050830//defense response to Gram-positive bacterium;GO:0042742//defense response to b…		GO:0016021//integral component of membrane;GO:0005739//mitochondrion;GO:0005743//mitochondrial inner membrane
149	A0A1U8CAE9	LOC101841110	0.00190882	96308	-2.41	Voltage-dependent anion-selective channel protein 1 OS=Mesocricetus auratus OX=10036 GN=LOC101841110 PE=3 SV=1	LOW QUALITY PROTEIN: voltage-dependent anion-selective channel protein 1-like [Mesocricetus auratus]	Porin/voltage-dependent anion-selective channel protein	Inorganic ion transport and metabolism	GO:0007612//learning;GO:0006820//anion transport;GO:0007270//neuron-neuron synaptic transmission;GO:0001662//behavioral fear response;GO:0030855//epithelial cell differentiation;GO:2000378//negative regulation of reactive oxygen species metabolic process;GO:0006851//mitochondrial calcium ion transmembrane transport;GO:0006915//apoptotic process;GO:0007268//chemical synaptic transmission;GO:190314…	GO:0005262//calcium channel activity;GO:0015288//porin activity;GO:0044325//ion channel binding;GO:0000166//nucleotide binding;GO:0032403//protein complex binding;GO:0005253//anion channel activity;GO:0042802//identical protein binding;GO:0019901//protein kinase binding;GO:0008308//voltage-gated anion channel activity	GO:0008021//synaptic vesicle;GO:0005886//plasma membrane;GO:0042645//mitochondrial nucleoid;GO:0070062//extracellular exosome;GO:0043209//myelin sheath;GO:0016021//integral component of membrane;GO:0016020//membrane;GO:0005739//mitochondrion;GO:0005757//mitochondrial permeability transition pore complex;GO:0043234//protein complex;GO:0045121//membrane raft;GO:0005743//mitochondrial inner membrane…
150	A0A1U8CD89	Slc6a17	0.00178686	96901	-2461	Transporter OS=Mesocricetus auratus OX=10036 GN=Slc6a17 PE=3 SV=1	sodium-dependent neutral amino acid transporter SLC6A17 [Mesocricetus auratus]	Sodium-neurotransmitter symporter	Signal transduction mechanisms		GO:0005328//neurotransmitter:sodium symporter activity	GO:0005887//integral component of plasma membrane
151	A0A1U7R1L0	Tbc1d13	0.00331902	96.91	-2462	TBC1 domain family member 13 OS=Mesocricetus auratus OX=10036 GN=Tbc1d13 PE=4 SV=2	TBC1 domain family member 13 [Mesocricetus auratus]	GTPase-activating protein	General function prediction only	GO:0031338//regulation of vesicle fusion;GO:0090630//activation of GTPase activity;GO:0006886//intracellular protein transport	GO:0005096//GTPase activator activity;GO:0017137//Rab GTPase binding	GO:0005829//cytosol;GO:0016020//membrane;GO:0005622//intracellular;GO:0012505//endomembrane system
152	A0A1U7QQ37	Cltb	0.00282303	97.41	-2512	Clathrin light chain OS=Mesocricetus auratus OX=10036 GN=Cltb PE=3 SV=2	clathrin light chain B [Mesocricetus auratus]	Vesicle coat protein clathrin, light chain	Intracellular trafficking, secretion, and vesicular transport	GO:0006836//neurotransmitter transport;GO:0072583//clathrin-dependent endocytosis;GO:0061024//membrane organization;GO:0016183//synaptic vesicle coating;GO:0006886//intracellular protein transport;GO:0007269//neurotransmitter secretion;GO:0016192//vesicle-mediated transport	GO:0005326//neurotransmitter transporter activity;GO:0042277//peptide binding;GO:0005198//structural molecule activity;GO:0032050//clathrin heavy chain binding	GO:0060170//ciliary membrane;GO:0030118//clathrin coat;GO:0030130//clathrin coat of trans-Golgi network vesicle;GO:0030132//clathrin coat of coated pit;GO:0045334//clathrin-coated endocytic vesicle;GO:0005886//plasma membrane;GO:0030125//clathrin vesicle coat;GO:0043231//intracellular membrane-bounded organelle;GO:0005829//cytosol;GO:0005802//trans-Golgi network;GO:0098793//presynapse
153	A0A1U7QA36	Tmem256	0.00143246	97448	-2516	transmembrane protein 256 OS=Mesocricetus auratus OX=10036 GN=Tmem256 PE=3 SV=1	transmembrane protein 256 [Mesocricetus auratus]	Predicted small membrane protein	Function unknown			GO:0005743//mitochondrial inner membrane;GO:0016021//integral component of membrane;GO:0070062//extracellular exosome
154	A0A1U8BUU2	Fam162a	0.00136706	97.67	-2541	protein FAM162A OS=Mesocricetus auratus OX=10036 GN=Fam162a PE=3 SV=1	protein FAM162A [Mesocricetus auratus]	-	-	GO:0006919//activation of cysteine-type endopeptidase activity involved in apoptotic process;GO:0090200//positive regulation of release of cytochrome c from mitochondria;GO:0043065//positive regulation of apoptotic process;GO:0051402//neuron apoptotic process;GO:0071456//cellular response to hypoxia		GO:0070062//extracellular exosome;GO:0005829//cytosol;GO:0005739//mitochondrion;GO:0016021//integral component of membrane
155	A0A1U7Q905	Vdac3	0.0015096	97798	-2557	Voltage-dependent anion-selective channel protein 3 OS=Mesocricetus auratus OX=10036 GN=Vdac3 PE=3 SV=1	voltage-dependent anion-selective channel protein 3 isoform X1 [Mesocricetus auratus]	Porin/voltage-dependent anion-selective channel protein	Inorganic ion transport and metabolism	GO:0007612//learning;GO:0007270//neuron-neuron synaptic transmission;GO:1902017//regulation of cilium assembly;GO:0001662//behavioral fear response	GO:0008308//voltage-gated anion channel activity	GO:0005743//mitochondrial inner membrane;GO:0005741//mitochondrial outer membrane
156	A0A1U7RHE5	Prdx2	0.00130509	97806	-2558	peroxiredoxin-2 OS=Mesocricetus auratus OX=10036 GN=Prdx2 PE=3 SV=1	peroxiredoxin-2 [Mesocricetus auratus]	Alkyl hydroperoxide reductase, thiol specific antioxidant and related enzymes	Posttranslational modification, protein turnover, chaperones	GO:0000187//activation of MAPK activity;GO:2001237//negative regulation of extrinsic apoptotic signaling pathway;GO:0045581//negative regulation of T cell differentiation;GO:0042744//hydrogen peroxide catabolic process;GO:0042743//hydrogen peroxide metabolic process;GO:0032496//response to lipopolysaccharide;GO:0031665//negative regulation of lipopolysaccharide-mediated signaling pathway;GO:00429…	GO:0008379//thioredoxin peroxidase activity;GO:0016209//antioxidant activity;GO:0008430//selenium binding;GO:0051920//peroxiredoxin activity;GO:0004601//peroxidase activity	GO:0005737//cytoplasm;GO:0070062//extracellular exosome;GO:0043209//myelin sheath;GO:0005739//mitochondrion;GO:0005829//cytosol;GO:0005623//cell
157	A0A1U7R3C4	LOC101828339	0.00144537	97889	-2568	cytochrome P450 2S1 isoform X1 OS=Mesocricetus auratus OX=10036 GN=LOC101828339 PE=3 SV=1	cytochrome P450 2S1 isoform X1 [Mesocricetus auratus]	Cytochrome P450 CYP2 subfamily	Secondary metabolites biosynthesis, transport and catabolism	GO:0019373//epoxygenase P450 pathway	GO:0070330//aromatase activity;GO:0020037//heme binding;GO:0016712//oxidoreductase activity, acting on paired donors, with incorporation or reduction of molecular oxygen, reduced flavin or flavoprotein as one donor, and incorporation of one atom of oxygen;GO:0005506//iron ion binding;GO:0008395//steroid hydroxylase activity;GO:0008392//arachidonic acid epoxygenase activity	GO:0043231//intracellular membrane-bounded organelle;GO:0005783//endoplasmic reticulum;GO:0016021//integral component of membrane;GO:0005789//endoplasmic reticulum membrane;GO:0031090//organelle membrane
158	A0A1U7QXE7	Efhd2	0.00128694	98.05	-2.59	EF-hand domain-containing protein D2 isoform X1 OS=Mesocricetus auratus OX=10036 GN=Efhd2 PE=4 SV=1	EF-hand domain-containing protein D2 isoform X1 [Mesocricetus auratus]	Predicted Ca2+-binding protein, EF-Hand protein superfamily	General function prediction only		GO:0005509//calcium ion binding;GO:0045296//cadherin binding	GO:0045121//membrane raft
159	A0A1U7QSR7	Anxa11	0.00165159	98114	-2599	Annexin OS=Mesocricetus auratus OX=10036 GN=Anxa11 PE=3 SV=2	annexin A11 [Mesocricetus auratus]	Annexin	Intracellular trafficking, secretion, and vesicular transport	GO:0006909//phagocytosis;GO:0051592//response to calcium ion;GO:0032506//cytokinetic process	GO:0048306//calcium-dependent protein binding;GO:0008429//phosphatidylethanolamine binding;GO:0005544//calcium-dependent phospholipid binding;GO:0005509//calcium ion binding;GO:0023026//MHC class II protein complex binding;GO:0044548//S100 protein binding;GO:0003723//RNA binding	GO:0005635//nuclear envelope;GO:0005737//cytoplasm;GO:0005819//spindle;GO:0016020//membrane;GO:0005654//nucleoplasm;GO:0042581//specific granule;GO:0045335//phagocytic vesicle;GO:0042582//azurophil granule;GO:0070062//extracellular exosome;GO:0042470//melanosome;GO:0005829//cytosol;GO:0030496//midbody
160	A0A1U7QFR7	Bcat1	0.00214152	98195	-2611	Branched-chain-amino-acid aminotransferase OS=Mesocricetus auratus OX=10036 GN=Bcat1 PE=3 SV=1	branched-chain-amino-acid aminotransferase, cytosolic isoform X1 [Mesocricetus auratus]	Branched chain aminotransferase BCAT1, pyridoxal phosphate enzymes type IV superfamily	Amino acid transport and metabolism	GO:0009082//branched-chain amino acid biosynthetic process	GO:0052654//L-leucine transaminase activity;GO:0052655//L-valine transaminase activity;GO:0052656//L-isoleucine transaminase activity;GO:0042802//identical protein binding	GO:0005737//cytoplasm
161	A0A1U7QIS6	Mlycd	0.00096972	98561	-2.67	malonyl-CoA decarboxylase, mitochondrial OS=Mesocricetus auratus OX=10036 GN=Mlycd PE=4 SV=1	malonyl-CoA decarboxylase, mitochondrial [Mesocricetus auratus]	Malonyl-CoA decarboxylase	Carbohydrate transport and metabolism	GO:0006085//acetyl-CoA biosynthetic process;GO:0031998//regulation of fatty acid beta-oxidation;GO:0046321//positive regulation of fatty acid oxidation;GO:0010906//regulation of glucose metabolic process;GO:0046320//regulation of fatty acid oxidation;GO:2001294//malonyl-CoA catabolic process;GO:0019395//fatty acid oxidation;GO:0002931//response to ischemia;GO:0006633//fatty acid biosynthetic proc…	GO:0005102//receptor binding;GO:0050080//malonyl-CoA decarboxylase activity	GO:0005737//cytoplasm;GO:0005782//peroxisomal matrix;GO:0005829//cytosol;GO:0005777//peroxisome;GO:0005739//mitochondrion;GO:0005759//mitochondrial matrix
162	A0A3Q0CJC4	Pgs1	0.00249881	98954	-2.75	CDP-diacylglycerol--glycerol-3-phosphate 3-phosphatidyltransferase OS=Mesocricetus auratus OX=10036 GN=Pgs1 PE=3 SV=1	CDP-diacylglycerol--glycerol-3-phosphate 3-phosphatidyltransferase, mitochondrial [Mesocricetus auratus]	Phosphatidylglycerolphosphate synthase	Lipid transport and metabolism	GO:0006655//phosphatidylglycerol biosynthetic process;GO:0008654//phospholipid biosynthetic process;GO:0032049//cardiolipin biosynthetic process;GO:0046339//diacylglycerol metabolic process	GO:0008444//CDP-diacylglycerol-glycerol-3-phosphate 3-phosphatidyltransferase activity;GO:0017169//CDP-alcohol phosphatidyltransferase activity;GO:0005509//calcium ion binding;GO:0005524//ATP binding	GO:0005783//endoplasmic reticulum;GO:0005739//mitochondrion;GO:0005743//mitochondrial inner membrane
163	A0A1U7QX43	Syt6	0.00285347	98997	-2.76	synaptotagmin-6 isoform X1 OS=Mesocricetus auratus OX=10036 GN=Syt6 PE=4 SV=1	synaptotagmin-6 isoform X1 [Mesocricetus auratus]	Ca2+-dependent phospholipid-binding protein Synaptotagmin, required for synaptic vesicle and secretory granule exocytosis	Signal transduction mechanisms;Intracellular trafficking, secretion, and vesicular transport	GO:0007340//acrosome reaction		GO:0016021//integral component of membrane
164	A0A1U7QDE6	Slc9a3r1	0.00080536	99217	-2.82	Na(+)/H(+) exchange regulatory cofactor NHE-RF OS=Mesocricetus auratus OX=10036 GN=Slc9a3r1 PE=4 SV=1	Na(+)/H(+) exchange regulatory cofactor NHE-RF1 [Mesocricetus auratus]	FOG: PDZ domain	Function unknown	GO:0032416//negative regulation of sodium:proton antiporter activity;GO:0030336//negative regulation of cell migration;GO:0034635//glutathione transport;GO:0030033//microvillus assembly;GO:0030036//actin cytoskeleton organization;GO:0035414//negative regulation of catenin import into nucleus;GO:0045198//establishment of epithelial cell apical/basal polarity;GO:0019933//cAMP-mediated signaling;GO:…	GO:0031698//beta-2 adrenergic receptor binding;GO:0050780//dopamine receptor binding;GO:0032947//protein complex scaffold activity;GO:0045159//myosin II binding;GO:0030165//PDZ domain binding;GO:0017081//chloride channel regulator activity;GO:0032403//protein complex binding;GO:0008013//beta-catenin binding;GO:0019902//phosphatase binding;GO:0043621//protein self-association;GO:0070851//growth fa…	GO:0045121//membrane raft;GO:0030175//filopodium;GO:0005902//microvillus;GO:0005737//cytoplasm;GO:0001726//ruffle;GO:0031982//vesicle;GO:0016020//membrane;GO:0016324//apical plasma membrane;GO:0048471//perinuclear region of cytoplasm;GO:0032426//stereocilium tip;GO:0097225//sperm midpiece;GO:0071944//cell periphery;GO:0045177//apical part of cell;GO:0012505//endomembrane system;GO:0032420//stereo…
165	A0A1U7QEB0	Oat	0.00145903	99338	-2.86	Ornithine--oxo-acid aminotransferase OS=Mesocricetus auratus OX=10036 GN=Oat PE=3 SV=1	ornithine aminotransferase, mitochondrial [Mesocricetus auratus]	Ornithine aminotransferase	Amino acid transport and metabolism	GO:0034214//protein hexamerization;GO:0006591//ornithine metabolic process;GO:0055129//L-proline biosynthetic process	GO:0030170//pyridoxal phosphate binding;GO:0004587//ornithine-oxo-acid transaminase activity;GO:0042802//identical protein binding;GO:0003992//N2-acetyl-L-ornithine:2-oxoglutarate 5-aminotransferase activity	GO:0005737//cytoplasm;GO:0005739//mitochondrion;GO:0005654//nucleoplasm;GO:0005759//mitochondrial matrix
166	A0A1U7QUX4	Atp6v1b2	0.00050569	99486	-2918	Vacuolar proton pump subunit B OS=Mesocricetus auratus OX=10036 GN=Atp6v1b2 PE=3 SV=1	V-type proton ATPase subunit B, brain isoform [Mesocricetus auratus]	Vacuolar H+-ATPase V1 sector, subunit B	Energy production and conversion	GO:0030641//regulation of cellular pH;GO:0007035//vacuolar acidification;GO:0046034//ATP metabolic process;GO:0015991//ATP hydrolysis coupled proton transport	GO:0005524//ATP binding	GO:0005737//cytoplasm;GO:0033180//proton-transporting V-type ATPase, V1 domain;GO:0001726//ruffle;GO:0043231//intracellular membrane-bounded organelle;GO:0043209//myelin sheath;GO:0005829//cytosol;GO:0005765//lysosomal membrane;GO:0005902//microvillus;GO:0012505//endomembrane system;GO:0042470//melanosome;GO:0005886//plasma membrane;GO:0016021//integral component of membrane;GO:0070062//extracell…
167	A0A3Q0CA08	Oxct1	0.00050505	99492	-2.92	Succinyl-CoA:3-ketoacid-coenzyme A transferase OS=Mesocricetus auratus OX=10036 GN=Oxct1 PE=3 SV=1	succinyl-CoA:3-ketoacid coenzyme A transferase 1, mitochondrial [Mesocricetus auratus]	Succinyl-CoA:alpha-ketoacid-CoA transferase	Energy production and conversion	GO:0035774//positive regulation of insulin secretion involved in cellular response to glucose stimulus;GO:0007507//heart development;GO:0007420//brain development;GO:0042594//response to starvation;GO:0042182//ketone catabolic process;GO:0009725//response to hormone;GO:0007584//response to nutrient;GO:0042493//response to drug;GO:0045471//response to ethanol;GO:0060612//adipose tissue development…	GO:0008260//3-oxoacid CoA-transferase activity;GO:0042803//protein homodimerization activity	GO:0005739//mitochondrion;GO:0005654//nucleoplasm;GO:0005759//mitochondrial matrix
168	A0A1U7R2K7	Isyna1	0.00203471	99648	-3002	Inositol-3-phosphate synthase 1 OS=Mesocricetus auratus OX=10036 GN=Isyna1 PE=3 SV=1	inositol-3-phosphate synthase 1 [Mesocricetus auratus]	Myo-inositol-1-phosphate synthase	Lipid transport and metabolism	GO:0006021//inositol biosynthetic process;GO:0008654//phospholipid biosynthetic process	GO:0004512//inositol-3-phosphate synthase activity	GO:0005737//cytoplasm
169	A0A1U8BUL8	Sparc	0.00081339	99734	-3063	Osteonectin OS=Mesocricetus auratus OX=10036 GN=Sparc PE=3 SV=1	SPARC [Mesocricetus auratus]	Matricellular protein Osteonectin/SPARC/BM-40	Extracellular structures	GO:0022604//regulation of cell morphogenesis;GO:0051384//response to glucocorticoid;GO:0030324//lung development;GO:0033591//response to L-ascorbic acid;GO:0060348//bone development;GO:0001503//ossification;GO:0007165//signal transduction;GO:0032496//response to lipopolysaccharide;GO:0034097//response to cytokine;GO:0046686//response to cadmium ion;GO:0042127//regulation of cell proliferation;GO:…	GO:0050840//extracellular matrix binding;GO:0005509//calcium ion binding;GO:0005518//collagen binding	GO:0005737//cytoplasm;GO:0031091//platelet alpha granule;GO:0005615//extracellular space;GO:0031092//platelet alpha granule membrane;GO:0005634//nucleus;GO:0016363//nuclear matrix;GO:0009986//cell surface;GO:0031982//vesicle;GO:0005604//basement membrane;GO:0005622//intracellular;GO:0005578//proteinaceous extracellular matrix
170	A0A1U7Q9D2	Necab1	0.00035624	99766	-3.09	N-terminal EF-hand calcium-binding protein 1 OS=Mesocricetus auratus OX=10036 GN=Necab1 PE=4 SV=1	N-terminal EF-hand calcium-binding protein 1 [Mesocricetus auratus]	-	-		GO:0005509//calcium ion binding	GO:0005737//cytoplasm
171	A0A1U7Q8F2	Tuba8	0.00036207	99811	-3134	Tubulin alpha chain OS=Mesocricetus auratus OX=10036 GN=Tuba8 PE=3 SV=1	tubulin alpha-8 chain [Mesocricetus auratus]	Alpha tubulin	Cytoskeleton	GO:0007017//microtubule-based process;GO:0000226//microtubule cytoskeleton organization	GO:0005200//structural constituent of cytoskeleton;GO:0003924//GTPase activity;GO:0005525//GTP binding	GO:0005737//cytoplasm;GO:0005874//microtubule;GO:0015630//microtubule cytoskeleton
172	A0A1U8C735	Oxnad1	0.00141336	99818	-3141	oxidoreductase NAD-binding domain-containing protein 1 OS=Mesocricetus auratus OX=10036 GN=Oxnad1 PE=4 SV=1	oxidoreductase NAD-binding domain-containing protein 1 [Mesocricetus auratus]	NADH-cytochrome b-5 reductase	Coenzyme transport and metabolism;Energy production and conversion		GO:0016491//oxidoreductase activity	GO:0005739//mitochondrion
173	A0A1U8CI77	Tns3	0.00028504	99819	-3142	tensin-3 OS=Mesocricetus auratus OX=10036 GN=Tns3 PE=3 SV=2	tensin-3 [Mesocricetus auratus]	Clathrin coat dissociation kinase GAK/PTEN/Auxilin and related tyrosine phosphatases	Signal transduction mechanisms;General function prediction only	GO:0008284//positive regulation of cell proliferation;GO:0016477//cell migration;GO:0048286//lung alveolus development;GO:0035556//intracellular signal transduction	GO:0046872//metal ion binding	GO:0005829//cytosol;GO:0005622//intracellular;GO:0005925//focal adhesion
174	A0A1U8CKE1	Tomm34	0.00070494	99856	-3189	mitochondrial import receptor subunit TOM34 OS=Mesocricetus auratus OX=10036 GN=Tomm34 PE=4 SV=1	mitochondrial import receptor subunit TOM34 [Mesocricetus auratus]	FOG: TPR repeat	General function prediction only	-	-	-
175	A0A1U8BSI0	Sorbs2	0.00023591	99876	-3219	sorbin and SH3 domain-containing protein 2 isoform X4 OS=Mesocricetus auratus OX=10036 GN=Sorbs2 PE=4 SV=2	sorbin and SH3 domain-containing protein 2 isoform X4 [Mesocricetus auratus]	Sorbin and SH3 domain-containing protein	Signal transduction mechanisms	-	-	-
176	A0A1U7RED8	Wls	0.00041826	99951	-3397	protein wntless homolog OS=Mesocricetus auratus OX=10036 GN=Wls PE=3 SV=1	protein wntless homolog [Mesocricetus auratus]	-	-	GO:0016055//Wnt signaling pathway;GO:0090263//positive regulation of canonical Wnt signaling pathway;GO:0031017//exocrine pancreas development;GO:0030177//positive regulation of Wnt signaling pathway;GO:0001707//mesoderm formation;GO:0009948//anterior/posterior axis specification;GO:0061357//positive regulation of Wnt protein secretion;GO:0061355//Wnt protein secretion;GO:0030901//midbrain develo…	GO:0031852//mu-type opioid receptor binding;GO:0017147//Wnt-protein binding	GO:0005783//endoplasmic reticulum;GO:0005789//endoplasmic reticulum membrane;GO:0032590//dendrite membrane;GO:0031410//cytoplasmic vesicle;GO:0016021//integral component of membrane;GO:0031901//early endosome membrane;GO:0005794//Golgi apparatus;GO:0032839//dendrite cytoplasm;GO:0030659//cytoplasmic vesicle membrane;GO:0005886//plasma membrane;GO:0005802//trans-Golgi network;GO:0000139//Golgi mem…
177	A0A1U8BSU1	Acsm5	0.00084768	99978	-3539	acyl-coenzyme A synthetase ACSM5, mitochondrial OS=Mesocricetus auratus OX=10036 GN=Acsm5 PE=3 SV=1	acyl-coenzyme A synthetase ACSM5, mitochondrial [Mesocricetus auratus]	Acyl-CoA synthetase	Lipid transport and metabolism	GO:0006633//fatty acid biosynthetic process;GO:0006637//acyl-CoA metabolic process;GO:0008152//metabolic process	GO:0015645//fatty acid ligase activity;GO:0046872//metal ion binding;GO:0004321//fatty-acyl-CoA synthase activity;GO:0003824//catalytic activity;GO:0047760//butyrate-CoA ligase activity;GO:0003996//acyl-CoA ligase activity;GO:0005524//ATP binding;GO:0005525//GTP binding	GO:0005759//mitochondrial matrix
178	A0A1U7QI64	Clybl	0.00010006	99993	-3727	citrate lyase subunit beta-like protein, mitochondrial isoform X1 OS=Mesocricetus auratus OX=10036 GN=Clybl PE=4 SV=1	citrate lyase subunit beta-like protein, mitochondrial isoform X1 [Mesocricetus auratus]	-	-		GO:0046872//metal ion binding;GO:0016829//lyase activity;GO:0000287//magnesium ion binding;GO:0004474//malate synthase activity	GO:0005739//mitochondrion
179	A0A1U7QCI1	Mcam	0.00035757	100	-4152	cell surface glycoprotein MUC18 isoform X1 OS=Mesocricetus auratus OX=10036 GN=Mcam PE=4 SV=1	PREDICTED: cell surface glycoprotein MUC18 isoform X1 [Cricetulus griseus]	FOG: Immunoglobin and related proteins	General function prediction only;Inorganic ion transport and metabolism	GO:0030335//positive regulation of cell migration;GO:0003094//glomerular filtration;GO:0061042//vascular wound healing;GO:0007155//cell adhesion;GO:0007157//heterophilic cell-cell adhesion via plasma membrane cell adhesion molecules;GO:0001525//angiogenesis		GO:0009897//external side of plasma membrane;GO:0005925//focal adhesion;GO:0005615//extracellular space;GO:0005634//nucleus;GO:0005886//plasma membrane;GO:0016021//integral component of membrane;GO:0043204//perikaryon
180	A0A1U7Q3N8	Tstd3	1.79E-05	100	-4434	Sulfurtransferase OS=Mesocricetus auratus OX=10036 GN=Tstd3 PE=4 SV=1	thiosulfate sulfurtransferase/rhodanese-like domain-containing protein 3 isoform X2 [Mesocricetus auratus]	Rhodanese-related sulfurtransferase	Inorganic ion transport and metabolism		GO:0016740//transferase activity;GO:0004792//thiosulfate sulfurtransferase activity	-
181	A0A1U7R2C8	Amacr	0.0001113	100	-4472	alpha-methylacyl-CoA racemase isoform X1 OS=Mesocricetus auratus OX=10036 GN=Amacr PE=3 SV=1	alpha-methylacyl-CoA racemase isoform X1 [Mesocricetus auratus]	Predicted L-carnitine dehydratase/alpha-methylacyl-CoA racemase	Lipid transport and metabolism	GO:0006631//fatty acid metabolic process;GO:0008300//isoprenoid catabolic process;GO:0006699//bile acid biosynthetic process;GO:0008206//bile acid metabolic process	GO:0008111//alpha-methylacyl-CoA racemase activity;GO:0003824//catalytic activity;GO:0005102//receptor binding	GO:0005737//cytoplasm;GO:0043231//intracellular membrane-bounded organelle;GO:0005777//peroxisome;GO:0005739//mitochondrion;GO:0005886//plasma membrane
182	A0A1U7QRC1	Hebp1	2.18E-05	100	-8099	heme-binding protein 1 OS=Mesocricetus auratus OX=10036 GN=Hebp1 PE=3 SV=1	heme-binding protein 1 [Mesocricetus auratus]	-	-	GO:0042168//heme metabolic process	GO:0020037//heme binding	GO:0005737//cytoplasm;GO:0070062//extracellular exosome;GO:0005829//cytosol;GO:0005739//mitochondrion
183	A0A1U7QA03	Atp2a3	4.42E-08	100	-9958	Calcium-transporting ATPase OS=Mesocricetus auratus OX=10036 GN=Atp2a3 PE=3 SV=1	PREDICTED: sarcoplasmic/endoplasmic reticulum calcium ATPase 3 isoform X3 [Peromyscus maniculatus bairdii]	Ca2+ transporting ATPase	Inorganic ion transport and metabolism	-	-	-
184	A0A1U7R9D1	Plcd1	6.57E-09	100	-11049	Phosphoinositide phospholipase C OS=Mesocricetus auratus OX=10036 GN=Plcd1 PE=4 SV=1	1-phosphatidylinositol 4,5-bisphosphate phosphodiesterase delta-1 [Mesocricetus auratus]	Phosphoinositide-specific phospholipase C	Signal transduction mechanisms	GO:0042127//regulation of cell proliferation;GO:0043647//inositol phosphate metabolic process;GO:0006644//phospholipid metabolic process;GO:0060716//labyrinthine layer blood vessel development;GO:0035556//intracellular signal transduction;GO:0001525//angiogenesis;GO:0016042//lipid catabolic process	GO:0004435//phosphatidylinositol phospholipase C activity;GO:1901981//phosphatidylinositol phosphate binding;GO:0032794//GTPase activating protein binding;GO:0070300//phosphatidic acid binding;GO:0005546//phosphatidylinositol-4,5-bisphosphate binding;GO:0004629//phospholipase C activity;GO:0005509//calcium ion binding;GO:0004871//signal transducer activity;GO:0001786//phosphatidylserine binding	GO:0005737//cytoplasm;GO:0070062//extracellular exosome;GO:0005829//cytosol;GO:0005622//intracellular;GO:0005886//plasma membrane
