# Supplementary material for: Proteomic and Bioinformatic Tools to Identify Potential Hub Proteins in the Audiogenic Seizure-Prone Hamster GASH/Sal
Source: Diagnostics (Basel). 2023 Mar 9;13(6):1048. doi: 10.3390/diagnostics13061048 (PMC10047193; doi:10.3390/diagnostics13061048)
Supplement: Supplementary file 1 [file diagnostics-13-01048-s001.zip › Supplementary Material 3.xlsx]

## Sheet: Hoja1
		Celullar Locations			Biological proceess			Molecular Function			KOG Function categories
		dow	up		dow	up		dow	up		dow	up
1	nucleus	PGAML, MCAM, CARM1, HSPB1, PHB2, SPARC	PADI2, FOML20B, STVNT2, TMPO, STROP, RAE1, UBE3C, DDX5, FAM120C, HNRNPL, SHMT1, PREP, TROVE2, PSPC1, TIMMDC1, CUNH12ORF10, HPLBP3, RBM3, SAMHD1, PRPF19, CHMP4B, GLUL, ENOPH1, CIRP, MACROD1, CRYM, EIF3K, ALYREF, QKI, SRSF2, RPS18	translation		RPS 23, RPS 18, RBM3, MRPS30, MRPL23, MRPL10	RNA binding	HSPB1, PDIA4, ANXA11	CNP, ALDH6A1, ALYREF, RPS23, CIRP, QKI, MRPS30, STRAP, PTCD3, SRSF2, RAE1, PSPC1, DDX5, MRPL10, HNRNPM, HNRNPL, ACAA2, TROVE2, MBNL2, RPS18, RBM3, SAMHD1, MRPL23, FAM120C	RNA processing and modification		ALYREF, QKI, SRSF2, RAE1, PSPC1, DDX5, HNRNPM, HNRNPL
2	nucleoplasm	CARM1, ANXA11, OAT, OXCT1	LYRM1, CIRP, FAM120B, STRAP, CUNH12ORF10, PTCD3, SRSF2, PSPC1, TROVE2, ALDH6A1, DDX5, HNRNPL, TIMMDC1, RPS23, SARNHD1, PRPF19, MRPL10, IVD, RBTN3, MACROD1, STUB1, MBNL2, PML, HNRNPM, RPS18	mRNA splicing, via spliceosome		SRSF2, PSPC1, PRPF19, DDX5, HNRNPM, HNRNPL	ATP binding	NARS, HSPE1, ATP6V1A, PGS1, ATP6V1B2, ACSM5, HSPA4	ABCA5, GSS, KIT, DDX5, ATP13A1, GLUL	Posttranslational modification, protein turnover, chaperones	TRIM16, CARM1, HSPB1, PHB2, HSPE1, PDIA4 HSPA4, PRDX2	PREP, STUB1, PML, SEL1L, UBE3C
3	ribosome		RPS23, MRPS30, PTCD3, MRP123, MRP110, RPS18	Wnt signaling pathway	SLC9A3RL, WLS		calcium ion binding	KCNIP2, ANXA6, ANXA11, EFHD2, PGS1, SPARC, NECAB1, PLCD1	PADI2, NCAN, VEAN, BCAN	Inorganic ion transport and metabolism	VDAC3, MCAM, TSTD3, ATP2A3	ASIC4, ATP13A1, SLC13A4
4	nuclear speck		HP1BP3, PRPF19, ALYREF, SRSF2, PSPC1	response to cAMP	CARML, SPARC		voltage-gated anion channel activity	VDAC3		Energy production and conversion	ATP6V1A, ATP6V1B2, OXCT1, OXNAD1	SQOR, ADHFEL, DBT
5	melanosome	PDIA4, ANXA6, ANXA11, ATP6V1B2	RAB5B, CNP	response to calcium ion	ANXALL, SPARC		protein N-terminus binding	KCNIP2, PHB2
6	focal adhesion	HSPB1, ANXA6, TNS3, MCAM	RPS18, GJA1	neuron-neuron synaptic transmission	VDAC3		ion channel binding	KCNIP2
7	microvillus	ATP6V1A, SLC9A3R1, ATP6V1B2	CNP	negative regulation of reactive oxygen species metabolic process	PRDX2		cholesterol binding	APOAI, ANXA6
8	membrane raft	EFHD2, SLC9A3R1	TNR	mitochondrial calcium ion transmembrane transport	PHB2		calcium-dependent phospholipid binding	ANXA6, ANXA11
9	trans-Golgi network	CLTB, WLS		learning	VDAC3		beta-catenin binding	CARM1, SLC9A3R1
10	ruffle	SLC9A3R1, ATP6V1B2		intracelullar protein transport	TBCLD13, CLTB, WLS
11	proton-transporting V-ATPase, V1 domain	ATP6V1A, ATP6V1B2		fatty acid biosynthetic process	MLYCD, ACSM5
12				chaperone-mediated protein folding	HSPB1, PDIA4
13				behavioral fear response	VDAC3
14				ATP metabolic process	ATP6V1A, ATP6V1B2
15				ATP hydrolysis coupled proton transport	ATP6V1A, ATP6V1B2
