# Supplementary material for: Proteomic and Bioinformatic Tools to Identify Potential Hub Proteins in the Audiogenic Seizure-Prone Hamster GASH/Sal
Source: Diagnostics (Basel). 2023 Mar 9;13(6):1048. doi: 10.3390/diagnostics13061048 (PMC10047193; doi:10.3390/diagnostics13061048)
Supplement: Supplementary file 1 [file diagnostics-13-01048-s001.zip › Supplementary Material 5.csv]

Rank	Name	Score
1	ALYREF	6.0
2	HSPA4	5.0
3	ALDH6A1	4.0
3	HNRNPL	4.0
5	HNRNPM	3.0
5	RAE1	3.0
5	CARM1	3.0
5	MRPS30	3.0
5	DBT	3.0
10	PRPF19	2.0
10	MRPL10	2.0
10	RPL23L	2.0
10	VDAC1	2.0
10	ACAA2	2.0
10	PML	2.0
10	EIF3K	2.0
10	RPS23	2.0
10	RPS18	2.0
10	STUB1	2.0
10	GNA11	2.0
10	MLYCD	2.0
