# Supplementary material for: Proteomic and Bioinformatic Tools to Identify Potential Hub Proteins in the Audiogenic Seizure-Prone Hamster GASH/Sal
Source: Diagnostics (Basel). 2023 Mar 9;13(6):1048. doi: 10.3390/diagnostics13061048 (PMC10047193; doi:10.3390/diagnostics13061048)
Supplement: Supplementary file 1 [file diagnostics-13-01048-s001.zip › Supplementary Material 6.csv]

Rank	Name	Score;
1	ALYREF	3.0;
1	HNRNPL	3.0;
3	PRPF19	2.0;
3	HNRNPM	2.0;
3	MRPL10	2.0;
3	RPL23L	2.0;
3	MRPS30	2.0;
3	EIF3K	2.0;
3	RPS23	2.0;
3	RPS18	2.0;
