# Supplementary material for: Proteomic and Bioinformatic Tools to Identify Potential Hub Proteins in the Audiogenic Seizure-Prone Hamster GASH/Sal
Source: Diagnostics (Basel). 2023 Mar 9;13(6):1048. doi: 10.3390/diagnostics13061048 (PMC10047193; doi:10.3390/diagnostics13061048)
Supplement: Supplementary file 1 [file diagnostics-13-01048-s001.zip › Supplementary Material 7.xlsx]

## Sheet: Sheet 1
Gene identifier	Gene name	Disease identifier	Disease name	Source database	Evidence type	Confidence score
ENSP00000273398	ATP6V1A	DOID:1826	Epilepsy	UniProtKB-KW	CURATED	4
ENSP00000317379	GLS	DOID:1826	Epilepsy	UniProtKB-KW	CURATED	4
