# Supplementary material for: Proteomic and Bioinformatic Tools to Identify Potential Hub Proteins in the Audiogenic Seizure-Prone Hamster GASH/Sal
Source: Diagnostics (Basel). 2023 Mar 9;13(6):1048. doi: 10.3390/diagnostics13061048 (PMC10047193; doi:10.3390/diagnostics13061048)
Supplement: Supplementary file 1 [file diagnostics-13-01048-s001.zip › Supplementary Material 8.xlsx]

## Sheet: Sheet 1
Gene identifier	Gene name	Disease identifier	Disease name	z-score	Confidence score	URL
ENSP00000307900	GLUL	DOID:1826	Epilepsy	5.014	2.507	https://diseases.jensenlab.org/Entity?documents=10&type1=9606&id1=ENSP00000307900&type2=-26&id2=DOID:1826
ENSP00000282561	GJA1	DOID:1826	Epilepsy	4.966	2.483	https://diseases.jensenlab.org/Entity?documents=10&type1=9606&id1=ENSP00000282561&type2=-26&id2=DOID:1826
ENSP00000380958	MBP	DOID:1826	Epilepsy	4.809	2.404	https://diseases.jensenlab.org/Entity?documents=10&type1=9606&id1=ENSP00000380958&type2=-26&id2=DOID:1826
ENSP00000307900	GLUL	DOID:3328	Temporal lobe epilepsy	4.74	2.37	https://diseases.jensenlab.org/Entity?documents=10&type1=9606&id1=ENSP00000307900&type2=-26&id2=DOID:3328
ENSP00000307900	GLUL	DOID:2234	Focal epilepsy	4.681	2.34	https://diseases.jensenlab.org/Entity?documents=10&type1=9606&id1=ENSP00000307900&type2=-26&id2=DOID:2234
ENSP00000221130	GSR	DOID:1826	Epilepsy	4.46	2.23	https://diseases.jensenlab.org/Entity?documents=10&type1=9606&id1=ENSP00000221130&type2=-26&id2=DOID:1826
ENSP00000243167	FAAH	DOID:1826	Epilepsy	4.423	2.212	https://diseases.jensenlab.org/Entity?documents=10&type1=9606&id1=ENSP00000243167&type2=-26&id2=DOID:1826
ENSP00000302961	HSPA4	DOID:1826	Epilepsy	4.284	2.142	https://diseases.jensenlab.org/Entity?documents=10&type1=9606&id1=ENSP00000302961&type2=-26&id2=DOID:1826
ENSP00000252575	NCAN	DOID:1826	Epilepsy	4.134	2.067	https://diseases.jensenlab.org/Entity?documents=10&type1=9606&id1=ENSP00000252575&type2=-26&id2=DOID:1826
ENSP00000282561	GJA1	DOID:2234	Focal epilepsy	4.036	2.018	https://diseases.jensenlab.org/Entity?documents=10&type1=9606&id1=ENSP00000282561&type2=-26&id2=DOID:2234
ENSP00000282561	GJA1	DOID:3328	Temporal lobe epilepsy	4.011	2.006	https://diseases.jensenlab.org/Entity?documents=10&type1=9606&id1=ENSP00000282561&type2=-26&id2=DOID:3328
ENSP00000331210	BCAN	DOID:1826	Epilepsy	4.007	2.003	https://diseases.jensenlab.org/Entity?documents=10&type1=9606&id1=ENSP00000331210&type2=-26&id2=DOID:1826
ENSP00000378897	ASAH2	DOID:0111527	Spinal muscular atrophy with progressive myoclonic epilepsy	3.955	1.978	https://diseases.jensenlab.org/Entity?documents=10&type1=9606&id1=ENSP00000378897&type2=-26&id2=DOID:0111527
ENSP00000285381	CA3	DOID:1826	Epilepsy	3.872	1.936	https://diseases.jensenlab.org/Entity?documents=10&type1=9606&id1=ENSP00000285381&type2=-26&id2=DOID:1826
ENSP00000243167	FAAH	DOID:0070309	Absence epilepsy	3.721	1.861	https://diseases.jensenlab.org/Entity?documents=10&type1=9606&id1=ENSP00000243167&type2=-26&id2=DOID:0070309
ENSP00000265333	VDAC1	DOID:1826	Epilepsy	3.708	1.854	https://diseases.jensenlab.org/Entity?documents=10&type1=9606&id1=ENSP00000265333&type2=-26&id2=DOID:1826
ENSP00000420040	KCNIP2	DOID:1826	Epilepsy	3.707	1.853	https://diseases.jensenlab.org/Entity?documents=10&type1=9606&id1=ENSP00000420040&type2=-26&id2=DOID:1826
ENSP00000261304	GALC	DOID:0111527	Spinal muscular atrophy with progressive myoclonic epilepsy	3.664	1.832	https://diseases.jensenlab.org/Entity?documents=10&type1=9606&id1=ENSP00000261304&type2=-26&id2=DOID:0111527
ENSP00000426548	KCTD16	DOID:0111446	Progressive myoclonus epilepsy 3	3.64	1.82	https://diseases.jensenlab.org/Entity?documents=10&type1=9606&id1=ENSP00000426548&type2=-26&id2=DOID:0111446
ENSP00000316377	DLGAP1	DOID:1826	Epilepsy	3.622	1.811	https://diseases.jensenlab.org/Entity?documents=10&type1=9606&id1=ENSP00000316377&type2=-26&id2=DOID:1826
ENSP00000333326	TUBA8	DOID:1826	Epilepsy	3.549	1.775	https://diseases.jensenlab.org/Entity?documents=10&type1=9606&id1=ENSP00000333326&type2=-26&id2=DOID:1826
ENSP00000261304	GALC	DOID:1826	Epilepsy	3.459	1.729	https://diseases.jensenlab.org/Entity?documents=10&type1=9606&id1=ENSP00000261304&type2=-26&id2=DOID:1826
ENSP00000380958	MBP	DOID:2234	Focal epilepsy	3.457	1.729	https://diseases.jensenlab.org/Entity?documents=10&type1=9606&id1=ENSP00000380958&type2=-26&id2=DOID:2234
ENSP00000420040	KCNIP2	DOID:3328	Temporal lobe epilepsy	3.366	1.683	https://diseases.jensenlab.org/Entity?documents=10&type1=9606&id1=ENSP00000420040&type2=-26&id2=DOID:3328
ENSP00000252575	NCAN	DOID:3328	Temporal lobe epilepsy	3.362	1.681	https://diseases.jensenlab.org/Entity?documents=10&type1=9606&id1=ENSP00000252575&type2=-26&id2=DOID:3328
ENSP00000380958	MBP	DOID:3328	Temporal lobe epilepsy	3.352	1.676	https://diseases.jensenlab.org/Entity?documents=10&type1=9606&id1=ENSP00000380958&type2=-26&id2=DOID:3328
ENSP00000248553	HSPB1	DOID:1826	Epilepsy	3.325	1.663	https://diseases.jensenlab.org/Entity?documents=10&type1=9606&id1=ENSP00000248553&type2=-26&id2=DOID:1826
ENSP00000420040	KCNIP2	DOID:2234	Focal epilepsy	3.321	1.661	https://diseases.jensenlab.org/Entity?documents=10&type1=9606&id1=ENSP00000420040&type2=-26&id2=DOID:2234
ENSP00000252575	NCAN	DOID:2234	Focal epilepsy	3.31	1.655	https://diseases.jensenlab.org/Entity?documents=10&type1=9606&id1=ENSP00000252575&type2=-26&id2=DOID:2234
ENSP00000450436	ALDH6A1	DOID:0080768	pyridoxine-dependent epilepsy	3.311	1.655	https://diseases.jensenlab.org/Entity?documents=10&type1=9606&id1=ENSP00000450436&type2=-26&id2=DOID:0080768
ENSP00000426548	KCTD16	DOID:1826	Epilepsy	3.221	1.611	https://diseases.jensenlab.org/Entity?documents=10&type1=9606&id1=ENSP00000426548&type2=-26&id2=DOID:1826
ENSP00000301522	PRDX2	DOID:1826	Epilepsy	3.207	1.604	https://diseases.jensenlab.org/Entity?documents=10&type1=9606&id1=ENSP00000301522&type2=-26&id2=DOID:1826
ENSP00000297788	CCDC136	DOID:3329	Benign epilepsy with centrotemporal spikes	3.173	1.586	https://diseases.jensenlab.org/Entity?documents=10&type1=9606&id1=ENSP00000297788&type2=-26&id2=DOID:3329
ENSP00000219548	STUB1	DOID:1826	Epilepsy	3.166	1.583	https://diseases.jensenlab.org/Entity?documents=10&type1=9606&id1=ENSP00000219548&type2=-26&id2=DOID:1826
ENSP00000426548	KCTD16	DOID:0111448	Progressive myoclonus epilepsy 1B	3.094	1.547	https://diseases.jensenlab.org/Entity?documents=10&type1=9606&id1=ENSP00000426548&type2=-26&id2=DOID:0111448
ENSP00000273398	ATP6V1A	DOID:1826	Epilepsy	3.081	1.541	https://diseases.jensenlab.org/Entity?documents=10&type1=9606&id1=ENSP00000273398&type2=-26&id2=DOID:1826
ENSP00000477344	SYT6	DOID:1826	Epilepsy	3.029	1.514	https://diseases.jensenlab.org/Entity?documents=10&type1=9606&id1=ENSP00000477344&type2=-26&id2=DOID:1826
ENSP00000377470	CNP	DOID:1826	Epilepsy	3.009	1.504	https://diseases.jensenlab.org/Entity?documents=10&type1=9606&id1=ENSP00000377470&type2=-26&id2=DOID:1826
ENSP00000221130	GSR	DOID:2234	Focal epilepsy	3.001	1.5	https://diseases.jensenlab.org/Entity?documents=10&type1=9606&id1=ENSP00000221130&type2=-26&id2=DOID:2234
ENSP00000265077	VCAN	DOID:1826	Epilepsy	2.992	1.496	https://diseases.jensenlab.org/Entity?documents=10&type1=9606&id1=ENSP00000265077&type2=-26&id2=DOID:1826
ENSP00000276390	ATP6V1B2	DOID:1826	Epilepsy	2.983	1.491	https://diseases.jensenlab.org/Entity?documents=10&type1=9606&id1=ENSP00000276390&type2=-26&id2=DOID:1826
ENSP00000221130	GSR	DOID:3328	Temporal lobe epilepsy	2.978	1.489	https://diseases.jensenlab.org/Entity?documents=10&type1=9606&id1=ENSP00000221130&type2=-26&id2=DOID:3328
ENSP00000291481	HAPLN4	DOID:0111694	Familial adult myoclonic epilepsy 7	2.971	1.485	https://diseases.jensenlab.org/Entity?documents=10&type1=9606&id1=ENSP00000291481&type2=-26&id2=DOID:0111694
ENSP00000302961	HSPA4	DOID:3328	Temporal lobe epilepsy	2.967	1.483	https://diseases.jensenlab.org/Entity?documents=10&type1=9606&id1=ENSP00000302961&type2=-26&id2=DOID:3328
ENSP00000291481	HAPLN4	DOID:0111690	Familial adult myoclonic epilepsy 1	2.961	1.48	https://diseases.jensenlab.org/Entity?documents=10&type1=9606&id1=ENSP00000291481&type2=-26&id2=DOID:0111690
ENSP00000302961	HSPA4	DOID:2234	Focal epilepsy	2.952	1.476	https://diseases.jensenlab.org/Entity?documents=10&type1=9606&id1=ENSP00000302961&type2=-26&id2=DOID:2234
ENSP00000262507	COQ9	DOID:1826	Epilepsy	2.941	1.471	https://diseases.jensenlab.org/Entity?documents=10&type1=9606&id1=ENSP00000262507&type2=-26&id2=DOID:1826
ENSP00000276390	ATP6V1B2	DOID:0060170	Generalized epilepsy with febrile seizures plus	2.939	1.469	https://diseases.jensenlab.org/Entity?documents=10&type1=9606&id1=ENSP00000276390&type2=-26&id2=DOID:0060170
ENSP00000196371	OXCT1	DOID:1826	Epilepsy	2.935	1.467	https://diseases.jensenlab.org/Entity?documents=10&type1=9606&id1=ENSP00000196371&type2=-26&id2=DOID:1826
ENSP00000243167	FAAH	DOID:2234	Focal epilepsy	2.92	1.46	https://diseases.jensenlab.org/Entity?documents=10&type1=9606&id1=ENSP00000243167&type2=-26&id2=DOID:2234
ENSP00000477344	SYT6	DOID:0060169	Benign familial infantile epilepsy	2.902	1.451	https://diseases.jensenlab.org/Entity?documents=10&type1=9606&id1=ENSP00000477344&type2=-26&id2=DOID:0060169
ENSP00000326627	ASIC4	DOID:1826	Epilepsy	2.89	1.445	https://diseases.jensenlab.org/Entity?documents=10&type1=9606&id1=ENSP00000326627&type2=-26&id2=DOID:1826
ENSP00000291481	HAPLN4	DOID:0111696	Familial adult myoclonic epilepsy 6	2.88	1.44	https://diseases.jensenlab.org/Entity?documents=10&type1=9606&id1=ENSP00000291481&type2=-26&id2=DOID:0111696
ENSP00000236850	APOA1	DOID:1826	Epilepsy	2.868	1.434	https://diseases.jensenlab.org/Entity?documents=10&type1=9606&id1=ENSP00000236850&type2=-26&id2=DOID:1826
ENSP00000078429	GNA11	DOID:1826	Epilepsy	2.853	1.426	https://diseases.jensenlab.org/Entity?documents=10&type1=9606&id1=ENSP00000078429&type2=-26&id2=DOID:1826
ENSP00000219548	STUB1	DOID:891	Progressive myoclonus epilepsy	2.831	1.416	https://diseases.jensenlab.org/Entity?documents=10&type1=9606&id1=ENSP00000219548&type2=-26&id2=DOID:891
ENSP00000243167	FAAH	DOID:3328	Temporal lobe epilepsy	2.824	1.412	https://diseases.jensenlab.org/Entity?documents=10&type1=9606&id1=ENSP00000243167&type2=-26&id2=DOID:3328
ENSP00000335261	TMLHE	DOID:1826	Epilepsy	2.794	1.397	https://diseases.jensenlab.org/Entity?documents=10&type1=9606&id1=ENSP00000335261&type2=-26&id2=DOID:1826
ENSP00000291481	HAPLN4	DOID:0111695	Familial adult myoclonic epilepsy 3	2.759	1.38	https://diseases.jensenlab.org/Entity?documents=10&type1=9606&id1=ENSP00000291481&type2=-26&id2=DOID:0111695
ENSP00000351338	PLXNB1	DOID:1826	Epilepsy	2.754	1.377	https://diseases.jensenlab.org/Entity?documents=10&type1=9606&id1=ENSP00000351338&type2=-26&id2=DOID:1826
ENSP00000291481	HAPLN4	DOID:1826	Epilepsy	2.685	1.342	https://diseases.jensenlab.org/Entity?documents=10&type1=9606&id1=ENSP00000291481&type2=-26&id2=DOID:1826
ENSP00000307900	GLUL	DOID:0070309	Absence epilepsy	2.665	1.332	https://diseases.jensenlab.org/Entity?documents=10&type1=9606&id1=ENSP00000307900&type2=-26&id2=DOID:0070309
ENSP00000302961	HSPA4	DOID:891	Progressive myoclonus epilepsy	2.645	1.322	https://diseases.jensenlab.org/Entity?documents=10&type1=9606&id1=ENSP00000302961&type2=-26&id2=DOID:891
ENSP00000282561	GJA1	DOID:0070309	Absence epilepsy	2.631	1.316	https://diseases.jensenlab.org/Entity?documents=10&type1=9606&id1=ENSP00000282561&type2=-26&id2=DOID:0070309
ENSP00000331210	BCAN	DOID:2234	Focal epilepsy	2.633	1.316	https://diseases.jensenlab.org/Entity?documents=10&type1=9606&id1=ENSP00000331210&type2=-26&id2=DOID:2234
ENSP00000285093	ACAA2	DOID:0080768	pyridoxine-dependent epilepsy	2.619	1.309	https://diseases.jensenlab.org/Entity?documents=10&type1=9606&id1=ENSP00000285093&type2=-26&id2=DOID:0080768
ENSP00000356696	SUCO	DOID:1826	Epilepsy	2.6	1.3	https://diseases.jensenlab.org/Entity?documents=10&type1=9606&id1=ENSP00000356696&type2=-26&id2=DOID:1826
ENSP00000428845	VDAC3	DOID:1826	Epilepsy	2.561	1.281	https://diseases.jensenlab.org/Entity?documents=10&type1=9606&id1=ENSP00000428845&type2=-26&id2=DOID:1826
ENSP00000288135	KIT	DOID:1826	Epilepsy	2.553	1.277	https://diseases.jensenlab.org/Entity?documents=10&type1=9606&id1=ENSP00000288135&type2=-26&id2=DOID:1826
ENSP00000301522	PRDX2	DOID:0070309	Absence epilepsy	2.555	1.277	https://diseases.jensenlab.org/Entity?documents=10&type1=9606&id1=ENSP00000301522&type2=-26&id2=DOID:0070309
ENSP00000333326	TUBA8	DOID:3327	Partial motor epilepsy	2.546	1.273	https://diseases.jensenlab.org/Entity?documents=10&type1=9606&id1=ENSP00000333326&type2=-26&id2=DOID:3327
ENSP00000297282	SLC13A4	DOID:1826	Epilepsy	2.53	1.265	https://diseases.jensenlab.org/Entity?documents=10&type1=9606&id1=ENSP00000297282&type2=-26&id2=DOID:1826
ENSP00000331210	BCAN	DOID:3328	Temporal lobe epilepsy	2.52	1.26	https://diseases.jensenlab.org/Entity?documents=10&type1=9606&id1=ENSP00000331210&type2=-26&id2=DOID:3328
ENSP00000357838	OAT	DOID:1826	Epilepsy	2.482	1.241	https://diseases.jensenlab.org/Entity?documents=10&type1=9606&id1=ENSP00000357838&type2=-26&id2=DOID:1826
ENSP00000312293	MOBP	DOID:1826	Epilepsy	2.48	1.24	https://diseases.jensenlab.org/Entity?documents=10&type1=9606&id1=ENSP00000312293&type2=-26&id2=DOID:1826
ENSP00000290208	MRPL10	DOID:4890	Juvenile myoclonic epilepsy	2.454	1.227	https://diseases.jensenlab.org/Entity?documents=10&type1=9606&id1=ENSP00000290208&type2=-26&id2=DOID:4890
ENSP00000307900	GLUL	DOID:1825	Childhood absence epilepsy	2.41	1.205	https://diseases.jensenlab.org/Entity?documents=10&type1=9606&id1=ENSP00000307900&type2=-26&id2=DOID:1825
ENSP00000380958	MBP	DOID:0070309	Absence epilepsy	2.398	1.199	https://diseases.jensenlab.org/Entity?documents=10&type1=9606&id1=ENSP00000380958&type2=-26&id2=DOID:0070309
ENSP00000319851	CHDH	DOID:0080768	pyridoxine-dependent epilepsy	2.392	1.196	https://diseases.jensenlab.org/Entity?documents=10&type1=9606&id1=ENSP00000319851&type2=-26&id2=DOID:0080768
ENSP00000276390	ATP6V1B2	DOID:1827	Idiopathic generalized epilepsy	2.348	1.174	https://diseases.jensenlab.org/Entity?documents=10&type1=9606&id1=ENSP00000276390&type2=-26&id2=DOID:1827
ENSP00000261304	GALC	DOID:891	Progressive myoclonus epilepsy	2.331	1.165	https://diseases.jensenlab.org/Entity?documents=10&type1=9606&id1=ENSP00000261304&type2=-26&id2=DOID:891
ENSP00000355094	QKI	DOID:1826	Epilepsy	2.331	1.165	https://diseases.jensenlab.org/Entity?documents=10&type1=9606&id1=ENSP00000355094&type2=-26&id2=DOID:1826
ENSP00000333326	TUBA8	DOID:0111315	Idiopathic generalized epilepsy 14	2.312	1.156	https://diseases.jensenlab.org/Entity?documents=10&type1=9606&id1=ENSP00000333326&type2=-26&id2=DOID:0111315
ENSP00000337746	ISYNA1	DOID:0111694	Familial adult myoclonic epilepsy 7	2.297	1.149	https://diseases.jensenlab.org/Entity?documents=10&type1=9606&id1=ENSP00000337746&type2=-26&id2=DOID:0111694
ENSP00000426548	KCTD16	DOID:891	Progressive myoclonus epilepsy	2.282	1.141	https://diseases.jensenlab.org/Entity?documents=10&type1=9606&id1=ENSP00000426548&type2=-26&id2=DOID:891
ENSP00000332565	SULT4A1	DOID:1826	Epilepsy	2.265	1.132	https://diseases.jensenlab.org/Entity?documents=10&type1=9606&id1=ENSP00000332565&type2=-26&id2=DOID:1826
ENSP00000297788	CCDC136	DOID:0070309	Absence epilepsy	2.258	1.129	https://diseases.jensenlab.org/Entity?documents=10&type1=9606&id1=ENSP00000297788&type2=-26&id2=DOID:0070309
ENSP00000377470	CNP	DOID:3328	Temporal lobe epilepsy	2.255	1.128	https://diseases.jensenlab.org/Entity?documents=10&type1=9606&id1=ENSP00000377470&type2=-26&id2=DOID:3328
ENSP00000317379	GLS	DOID:1826	Epilepsy	2.246	1.123	https://diseases.jensenlab.org/Entity?documents=10&type1=9606&id1=ENSP00000317379&type2=-26&id2=DOID:1826
ENSP00000301522	PRDX2	DOID:1825	Childhood absence epilepsy	2.232	1.116	https://diseases.jensenlab.org/Entity?documents=10&type1=9606&id1=ENSP00000301522&type2=-26&id2=DOID:1825
ENSP00000353030	PTPRF	DOID:0111445	Progressive myoclonus epilepsy 10	2.227	1.114	https://diseases.jensenlab.org/Entity?documents=10&type1=9606&id1=ENSP00000353030&type2=-26&id2=DOID:0111445
ENSP00000346550	ANXA6	DOID:1826	Epilepsy	2.225	1.113	https://diseases.jensenlab.org/Entity?documents=10&type1=9606&id1=ENSP00000346550&type2=-26&id2=DOID:1826
ENSP00000231061	SPARC	DOID:1826	Epilepsy	2.218	1.109	https://diseases.jensenlab.org/Entity?documents=10&type1=9606&id1=ENSP00000231061&type2=-26&id2=DOID:1826
ENSP00000221130	GSR	DOID:0070309	Absence epilepsy	2.21	1.105	https://diseases.jensenlab.org/Entity?documents=10&type1=9606&id1=ENSP00000221130&type2=-26&id2=DOID:0070309
ENSP00000418803	TIMMDC1	DOID:1826	Epilepsy	2.185	1.092	https://diseases.jensenlab.org/Entity?documents=10&type1=9606&id1=ENSP00000418803&type2=-26&id2=DOID:1826
ENSP00000398610	ANXA11	DOID:1826	Epilepsy	2.182	1.091	https://diseases.jensenlab.org/Entity?documents=10&type1=9606&id1=ENSP00000398610&type2=-26&id2=DOID:1826
ENSP00000262878	SAMHD1	DOID:1826	Epilepsy	2.177	1.089	https://diseases.jensenlab.org/Entity?documents=10&type1=9606&id1=ENSP00000262878&type2=-26&id2=DOID:1826
ENSP00000380958	MBP	DOID:1825	Childhood absence epilepsy	2.146	1.073	https://diseases.jensenlab.org/Entity?documents=10&type1=9606&id1=ENSP00000380958&type2=-26&id2=DOID:1825
ENSP00000333667	SHMT2	DOID:1826	Epilepsy	2.143	1.072	https://diseases.jensenlab.org/Entity?documents=10&type1=9606&id1=ENSP00000333667&type2=-26&id2=DOID:1826
ENSP00000267287	MBNL2	DOID:1826	Epilepsy	2.14	1.07	https://diseases.jensenlab.org/Entity?documents=10&type1=9606&id1=ENSP00000267287&type2=-26&id2=DOID:1826
ENSP00000377470	CNP	DOID:2234	Focal epilepsy	2.135	1.067	https://diseases.jensenlab.org/Entity?documents=10&type1=9606&id1=ENSP00000377470&type2=-26&id2=DOID:2234
ENSP00000332565	SULT4A1	DOID:1825	Childhood absence epilepsy	2.131	1.065	https://diseases.jensenlab.org/Entity?documents=10&type1=9606&id1=ENSP00000332565&type2=-26&id2=DOID:1825
ENSP00000219599	CRYM	DOID:1826	Epilepsy	2.129	1.064	https://diseases.jensenlab.org/Entity?documents=10&type1=9606&id1=ENSP00000219599&type2=-26&id2=DOID:1826
ENSP00000358106	PREP	DOID:1826	Epilepsy	2.12	1.06	https://diseases.jensenlab.org/Entity?documents=10&type1=9606&id1=ENSP00000358106&type2=-26&id2=DOID:1826
ENSP00000261304	GALC	DOID:7725	Epilepsy with generalized tonic-clonic seizures	2.116	1.058	https://diseases.jensenlab.org/Entity?documents=10&type1=9606&id1=ENSP00000261304&type2=-26&id2=DOID:7725
ENSP00000262613	SLC9A3R1	DOID:1826	Epilepsy	2.114	1.057	https://diseases.jensenlab.org/Entity?documents=10&type1=9606&id1=ENSP00000262613&type2=-26&id2=DOID:1826
ENSP00000480158	POLR2A	DOID:1826	Epilepsy	2.106	1.053	https://diseases.jensenlab.org/Entity?documents=10&type1=9606&id1=ENSP00000480158&type2=-26&id2=DOID:1826
ENSP00000285381	CA3	DOID:0070309	Absence epilepsy	2.102	1.051	https://diseases.jensenlab.org/Entity?documents=10&type1=9606&id1=ENSP00000285381&type2=-26&id2=DOID:0070309
ENSP00000233893	HSPE1	DOID:1826	Epilepsy	2.099	1.05	https://diseases.jensenlab.org/Entity?documents=10&type1=9606&id1=ENSP00000233893&type2=-26&id2=DOID:1826
ENSP00000282561	GJA1	DOID:1825	Childhood absence epilepsy	2.091	1.046	https://diseases.jensenlab.org/Entity?documents=10&type1=9606&id1=ENSP00000282561&type2=-26&id2=DOID:1825
ENSP00000380958	MBP	DOID:0080994	Autoimmune epilepsy	2.092	1.046	https://diseases.jensenlab.org/Entity?documents=10&type1=9606&id1=ENSP00000380958&type2=-26&id2=DOID:0080994
ENSP00000356696	SUCO	DOID:2234	Focal epilepsy	2.091	1.045	https://diseases.jensenlab.org/Entity?documents=10&type1=9606&id1=ENSP00000356696&type2=-26&id2=DOID:2234
ENSP00000239940	PFN2	DOID:3328	Temporal lobe epilepsy	2.081	1.041	https://diseases.jensenlab.org/Entity?documents=10&type1=9606&id1=ENSP00000239940&type2=-26&id2=DOID:3328
ENSP00000333326	TUBA8	DOID:2234	Focal epilepsy	2.082	1.041	https://diseases.jensenlab.org/Entity?documents=10&type1=9606&id1=ENSP00000333326&type2=-26&id2=DOID:2234
ENSP00000477344	SYT6	DOID:2234	Focal epilepsy	2.08	1.04	https://diseases.jensenlab.org/Entity?documents=10&type1=9606&id1=ENSP00000477344&type2=-26&id2=DOID:2234
ENSP00000318868	SHMT1	DOID:1826	Epilepsy	2.069	1.035	https://diseases.jensenlab.org/Entity?documents=10&type1=9606&id1=ENSP00000318868&type2=-26&id2=DOID:1826
ENSP00000264036	MCAM	DOID:1826	Epilepsy	2.059	1.03	https://diseases.jensenlab.org/Entity?documents=10&type1=9606&id1=ENSP00000264036&type2=-26&id2=DOID:1826
ENSP00000297282	SLC13A4	DOID:2548	Reflex epilepsy	2.061	1.03	https://diseases.jensenlab.org/Entity?documents=10&type1=9606&id1=ENSP00000297282&type2=-26&id2=DOID:2548
ENSP00000316377	DLGAP1	DOID:0070309	Absence epilepsy	2.059	1.029	https://diseases.jensenlab.org/Entity?documents=10&type1=9606&id1=ENSP00000316377&type2=-26&id2=DOID:0070309
ENSP00000330199	SLC6A17	DOID:1826	Epilepsy	2.052	1.026	https://diseases.jensenlab.org/Entity?documents=10&type1=9606&id1=ENSP00000330199&type2=-26&id2=DOID:1826
ENSP00000317379	GLS	DOID:0060681	Autosomal dominant nocturnal frontal lobe epilepsy	2.049	1.024	https://diseases.jensenlab.org/Entity?documents=10&type1=9606&id1=ENSP00000317379&type2=-26&id2=DOID:0060681
ENSP00000393583	CEP131	DOID:4890	Juvenile myoclonic epilepsy	2.048	1.024	https://diseases.jensenlab.org/Entity?documents=10&type1=9606&id1=ENSP00000393583&type2=-26&id2=DOID:4890
ENSP00000248553	HSPB1	DOID:3328	Temporal lobe epilepsy	2.045	1.022	https://diseases.jensenlab.org/Entity?documents=10&type1=9606&id1=ENSP00000248553&type2=-26&id2=DOID:3328
ENSP00000316377	DLGAP1	DOID:1825	Childhood absence epilepsy	2.023	1.012	https://diseases.jensenlab.org/Entity?documents=10&type1=9606&id1=ENSP00000316377&type2=-26&id2=DOID:1825
ENSP00000273398	ATP6V1A	DOID:891	Progressive myoclonus epilepsy	2.008	1.004	https://diseases.jensenlab.org/Entity?documents=10&type1=9606&id1=ENSP00000273398&type2=-26&id2=DOID:891
ENSP00000261416	HEXB	DOID:1826	Epilepsy	1.993	0.997	https://diseases.jensenlab.org/Entity?documents=10&type1=9606&id1=ENSP00000261416&type2=-26&id2=DOID:1826
ENSP00000265333	VDAC1	DOID:2234	Focal epilepsy	1.994	0.997	https://diseases.jensenlab.org/Entity?documents=10&type1=9606&id1=ENSP00000265333&type2=-26&id2=DOID:2234
ENSP00000265333	VDAC1	DOID:0070309	Absence epilepsy	1.991	0.996	https://diseases.jensenlab.org/Entity?documents=10&type1=9606&id1=ENSP00000265333&type2=-26&id2=DOID:0070309
ENSP00000326627	ASIC4	DOID:3328	Temporal lobe epilepsy	1.991	0.995	https://diseases.jensenlab.org/Entity?documents=10&type1=9606&id1=ENSP00000326627&type2=-26&id2=DOID:3328
ENSP00000356696	SUCO	DOID:3328	Temporal lobe epilepsy	1.99	0.995	https://diseases.jensenlab.org/Entity?documents=10&type1=9606&id1=ENSP00000356696&type2=-26&id2=DOID:3328
ENSP00000248553	HSPB1	DOID:2234	Focal epilepsy	1.987	0.994	https://diseases.jensenlab.org/Entity?documents=10&type1=9606&id1=ENSP00000248553&type2=-26&id2=DOID:2234
ENSP00000259486	ENPP2	DOID:1826	Epilepsy	1.989	0.994	https://diseases.jensenlab.org/Entity?documents=10&type1=9606&id1=ENSP00000259486&type2=-26&id2=DOID:1826
ENSP00000261304	GALC	DOID:0080768	pyridoxine-dependent epilepsy	1.983	0.992	https://diseases.jensenlab.org/Entity?documents=10&type1=9606&id1=ENSP00000261304&type2=-26&id2=DOID:0080768
ENSP00000239940	PFN2	DOID:1826	Epilepsy	1.981	0.991	https://diseases.jensenlab.org/Entity?documents=10&type1=9606&id1=ENSP00000239940&type2=-26&id2=DOID:1826
ENSP00000239940	PFN2	DOID:2234	Focal epilepsy	1.961	0.98	https://diseases.jensenlab.org/Entity?documents=10&type1=9606&id1=ENSP00000239940&type2=-26&id2=DOID:2234
ENSP00000297282	SLC13A4	DOID:0110724	Neuronal ceroid lipofuscinosis 8 northern epilepsy variant	1.952	0.976	https://diseases.jensenlab.org/Entity?documents=10&type1=9606&id1=ENSP00000297282&type2=-26&id2=DOID:0110724
ENSP00000450436	ALDH6A1	DOID:1826	Epilepsy	1.952	0.976	https://diseases.jensenlab.org/Entity?documents=10&type1=9606&id1=ENSP00000450436&type2=-26&id2=DOID:1826
ENSP00000332565	SULT4A1	DOID:0070309	Absence epilepsy	1.949	0.975	https://diseases.jensenlab.org/Entity?documents=10&type1=9606&id1=ENSP00000332565&type2=-26&id2=DOID:0070309
ENSP00000477344	SYT6	DOID:0070309	Absence epilepsy	1.938	0.969	https://diseases.jensenlab.org/Entity?documents=10&type1=9606&id1=ENSP00000477344&type2=-26&id2=DOID:0070309
ENSP00000357838	OAT	DOID:0080768	pyridoxine-dependent epilepsy	1.929	0.964	https://diseases.jensenlab.org/Entity?documents=10&type1=9606&id1=ENSP00000357838&type2=-26&id2=DOID:0080768
ENSP00000353030	PTPRF	DOID:1826	Epilepsy	1.923	0.961	https://diseases.jensenlab.org/Entity?documents=10&type1=9606&id1=ENSP00000353030&type2=-26&id2=DOID:1826
ENSP00000265333	VDAC1	DOID:3328	Temporal lobe epilepsy	1.916	0.958	https://diseases.jensenlab.org/Entity?documents=10&type1=9606&id1=ENSP00000265333&type2=-26&id2=DOID:3328
ENSP00000478479	RAB18	DOID:0111315	Idiopathic generalized epilepsy 14	1.896	0.948	https://diseases.jensenlab.org/Entity?documents=10&type1=9606&id1=ENSP00000478479&type2=-26&id2=DOID:0111315
ENSP00000301522	PRDX2	DOID:0060172	Juvenile absence epilepsy	1.885	0.943	https://diseases.jensenlab.org/Entity?documents=10&type1=9606&id1=ENSP00000301522&type2=-26&id2=DOID:0060172
ENSP00000326627	ASIC4	DOID:2234	Focal epilepsy	1.87	0.935	https://diseases.jensenlab.org/Entity?documents=10&type1=9606&id1=ENSP00000326627&type2=-26&id2=DOID:2234
ENSP00000221130	GSR	DOID:0080994	Autoimmune epilepsy	1.868	0.934	https://diseases.jensenlab.org/Entity?documents=10&type1=9606&id1=ENSP00000221130&type2=-26&id2=DOID:0080994
ENSP00000418397	IVD	DOID:1825	Childhood absence epilepsy	1.867	0.934	https://diseases.jensenlab.org/Entity?documents=10&type1=9606&id1=ENSP00000418397&type2=-26&id2=DOID:1825
ENSP00000478479	RAB18	DOID:1826	Epilepsy	1.866	0.933	https://diseases.jensenlab.org/Entity?documents=10&type1=9606&id1=ENSP00000478479&type2=-26&id2=DOID:1826
ENSP00000477344	SYT6	DOID:7725	Epilepsy with generalized tonic-clonic seizures	1.863	0.931	https://diseases.jensenlab.org/Entity?documents=10&type1=9606&id1=ENSP00000477344&type2=-26&id2=DOID:7725
ENSP00000480828	FDFT1	DOID:1826	Epilepsy	1.844	0.922	https://diseases.jensenlab.org/Entity?documents=10&type1=9606&id1=ENSP00000480828&type2=-26&id2=DOID:1826
ENSP00000297282	SLC13A4	DOID:12382	Complex partial epilepsy	1.833	0.916	https://diseases.jensenlab.org/Entity?documents=10&type1=9606&id1=ENSP00000297282&type2=-26&id2=DOID:12382
ENSP00000337746	ISYNA1	DOID:1826	Epilepsy	1.809	0.905	https://diseases.jensenlab.org/Entity?documents=10&type1=9606&id1=ENSP00000337746&type2=-26&id2=DOID:1826
ENSP00000331210	BCAN	DOID:2548	Reflex epilepsy	1.804	0.902	https://diseases.jensenlab.org/Entity?documents=10&type1=9606&id1=ENSP00000331210&type2=-26&id2=DOID:2548
ENSP00000477344	SYT6	DOID:3328	Temporal lobe epilepsy	1.804	0.902	https://diseases.jensenlab.org/Entity?documents=10&type1=9606&id1=ENSP00000477344&type2=-26&id2=DOID:3328
ENSP00000216487	RIN3	DOID:1826	Epilepsy	1.793	0.897	https://diseases.jensenlab.org/Entity?documents=10&type1=9606&id1=ENSP00000216487&type2=-26&id2=DOID:1826
ENSP00000261304	GALC	DOID:0111444	Progressive myoclonus epilepsy 4	1.788	0.894	https://diseases.jensenlab.org/Entity?documents=10&type1=9606&id1=ENSP00000261304&type2=-26&id2=DOID:0111444
ENSP00000317379	GLS	DOID:3331	Frontal lobe epilepsy	1.781	0.89	https://diseases.jensenlab.org/Entity?documents=10&type1=9606&id1=ENSP00000317379&type2=-26&id2=DOID:3331
ENSP00000443459	BCAT1	DOID:1826	Epilepsy	1.777	0.889	https://diseases.jensenlab.org/Entity?documents=10&type1=9606&id1=ENSP00000443459&type2=-26&id2=DOID:1826
ENSP00000333326	TUBA8	DOID:1825	Childhood absence epilepsy	1.771	0.885	https://diseases.jensenlab.org/Entity?documents=10&type1=9606&id1=ENSP00000333326&type2=-26&id2=DOID:1825
ENSP00000365147	EFHD2	DOID:0111527	Spinal muscular atrophy with progressive myoclonic epilepsy	1.758	0.879	https://diseases.jensenlab.org/Entity?documents=10&type1=9606&id1=ENSP00000365147&type2=-26&id2=DOID:0111527
ENSP00000285381	CA3	DOID:1825	Childhood absence epilepsy	1.756	0.878	https://diseases.jensenlab.org/Entity?documents=10&type1=9606&id1=ENSP00000285381&type2=-26&id2=DOID:1825
ENSP00000393241	RPS18	DOID:1826	Epilepsy	1.745	0.873	https://diseases.jensenlab.org/Entity?documents=10&type1=9606&id1=ENSP00000393241&type2=-26&id2=DOID:1826
ENSP00000307900	GLUL	DOID:12382	Complex partial epilepsy	1.744	0.872	https://diseases.jensenlab.org/Entity?documents=10&type1=9606&id1=ENSP00000307900&type2=-26&id2=DOID:12382
ENSP00000418397	IVD	DOID:1826	Epilepsy	1.729	0.865	https://diseases.jensenlab.org/Entity?documents=10&type1=9606&id1=ENSP00000418397&type2=-26&id2=DOID:1826
ENSP00000418397	IVD	DOID:0070309	Absence epilepsy	1.725	0.862	https://diseases.jensenlab.org/Entity?documents=10&type1=9606&id1=ENSP00000418397&type2=-26&id2=DOID:0070309
ENSP00000301522	PRDX2	DOID:4890	Juvenile myoclonic epilepsy	1.714	0.857	https://diseases.jensenlab.org/Entity?documents=10&type1=9606&id1=ENSP00000301522&type2=-26&id2=DOID:4890
ENSP00000361625	DOLPP1	DOID:1826	Epilepsy	1.712	0.856	https://diseases.jensenlab.org/Entity?documents=10&type1=9606&id1=ENSP00000361625&type2=-26&id2=DOID:1826
ENSP00000333326	TUBA8	DOID:0050708	Early onset absence epilepsy	1.701	0.851	https://diseases.jensenlab.org/Entity?documents=10&type1=9606&id1=ENSP00000333326&type2=-26&id2=DOID:0050708
ENSP00000357065	IGSF8	DOID:0050708	Early onset absence epilepsy	1.701	0.85	https://diseases.jensenlab.org/Entity?documents=10&type1=9606&id1=ENSP00000357065&type2=-26&id2=DOID:0050708
ENSP00000378897	ASAH2	DOID:1826	Epilepsy	1.7	0.85	https://diseases.jensenlab.org/Entity?documents=10&type1=9606&id1=ENSP00000378897&type2=-26&id2=DOID:1826
ENSP00000420040	KCNIP2	DOID:1827	Idiopathic generalized epilepsy	1.696	0.848	https://diseases.jensenlab.org/Entity?documents=10&type1=9606&id1=ENSP00000420040&type2=-26&id2=DOID:1827
ENSP00000379865	ADHFE1	DOID:0050708	Early onset absence epilepsy	1.681	0.84	https://diseases.jensenlab.org/Entity?documents=10&type1=9606&id1=ENSP00000379865&type2=-26&id2=DOID:0050708
ENSP00000291481	HAPLN4	DOID:0111689	Familial adult myoclonic epilepsy	1.67	0.835	https://diseases.jensenlab.org/Entity?documents=10&type1=9606&id1=ENSP00000291481&type2=-26&id2=DOID:0111689
ENSP00000379865	ADHFE1	DOID:1826	Epilepsy	1.658	0.829	https://diseases.jensenlab.org/Entity?documents=10&type1=9606&id1=ENSP00000379865&type2=-26&id2=DOID:1826
ENSP00000301522	PRDX2	DOID:1827	Idiopathic generalized epilepsy	1.644	0.822	https://diseases.jensenlab.org/Entity?documents=10&type1=9606&id1=ENSP00000301522&type2=-26&id2=DOID:1827
ENSP00000252575	NCAN	DOID:3327	Partial motor epilepsy	1.641	0.82	https://diseases.jensenlab.org/Entity?documents=10&type1=9606&id1=ENSP00000252575&type2=-26&id2=DOID:3327
ENSP00000333326	TUBA8	DOID:0070309	Absence epilepsy	1.64	0.82	https://diseases.jensenlab.org/Entity?documents=10&type1=9606&id1=ENSP00000333326&type2=-26&id2=DOID:0070309
ENSP00000290208	MRPL10	DOID:0070309	Absence epilepsy	1.616	0.808	https://diseases.jensenlab.org/Entity?documents=10&type1=9606&id1=ENSP00000290208&type2=-26&id2=DOID:0070309
ENSP00000357065	IGSF8	DOID:1826	Epilepsy	1.614	0.807	https://diseases.jensenlab.org/Entity?documents=10&type1=9606&id1=ENSP00000357065&type2=-26&id2=DOID:1826
ENSP00000259486	ENPP2	DOID:0111689	Familial adult myoclonic epilepsy	1.592	0.796	https://diseases.jensenlab.org/Entity?documents=10&type1=9606&id1=ENSP00000259486&type2=-26&id2=DOID:0111689
ENSP00000312293	MOBP	DOID:2234	Focal epilepsy	1.582	0.791	https://diseases.jensenlab.org/Entity?documents=10&type1=9606&id1=ENSP00000312293&type2=-26&id2=DOID:2234
ENSP00000331210	BCAN	DOID:3331	Frontal lobe epilepsy	1.567	0.783	https://diseases.jensenlab.org/Entity?documents=10&type1=9606&id1=ENSP00000331210&type2=-26&id2=DOID:3331
ENSP00000480828	FDFT1	DOID:0111452	Progressive myoclonus epilepsy 1A	1.559	0.779	https://diseases.jensenlab.org/Entity?documents=10&type1=9606&id1=ENSP00000480828&type2=-26&id2=DOID:0111452
ENSP00000297282	SLC13A4	DOID:2234	Focal epilepsy	1.557	0.778	https://diseases.jensenlab.org/Entity?documents=10&type1=9606&id1=ENSP00000297282&type2=-26&id2=DOID:2234
ENSP00000312293	MOBP	DOID:3328	Temporal lobe epilepsy	1.556	0.778	https://diseases.jensenlab.org/Entity?documents=10&type1=9606&id1=ENSP00000312293&type2=-26&id2=DOID:3328
ENSP00000380958	MBP	DOID:3327	Partial motor epilepsy	1.555	0.778	https://diseases.jensenlab.org/Entity?documents=10&type1=9606&id1=ENSP00000380958&type2=-26&id2=DOID:3327
ENSP00000261304	GALC	DOID:3327	Partial motor epilepsy	1.54	0.77	https://diseases.jensenlab.org/Entity?documents=10&type1=9606&id1=ENSP00000261304&type2=-26&id2=DOID:3327
ENSP00000078429	GNA11	DOID:2234	Focal epilepsy	1.531	0.765	https://diseases.jensenlab.org/Entity?documents=10&type1=9606&id1=ENSP00000078429&type2=-26&id2=DOID:2234
ENSP00000393583	CEP131	DOID:1826	Epilepsy	1.525	0.762	https://diseases.jensenlab.org/Entity?documents=10&type1=9606&id1=ENSP00000393583&type2=-26&id2=DOID:1826
ENSP00000349877	ATP13A1	DOID:1826	Epilepsy	1.522	0.761	https://diseases.jensenlab.org/Entity?documents=10&type1=9606&id1=ENSP00000349877&type2=-26&id2=DOID:1826
ENSP00000372326	FECH	DOID:1826	Epilepsy	1.523	0.761	https://diseases.jensenlab.org/Entity?documents=10&type1=9606&id1=ENSP00000372326&type2=-26&id2=DOID:1826
ENSP00000333326	TUBA8	DOID:0090130	Cortical dysplasia-focal epilepsy syndrome	1.517	0.758	https://diseases.jensenlab.org/Entity?documents=10&type1=9606&id1=ENSP00000333326&type2=-26&id2=DOID:0090130
ENSP00000358867	GNAI3	DOID:1825	Childhood absence epilepsy	1.514	0.757	https://diseases.jensenlab.org/Entity?documents=10&type1=9606&id1=ENSP00000358867&type2=-26&id2=DOID:1825
ENSP00000265077	VCAN	DOID:3328	Temporal lobe epilepsy	1.507	0.753	https://diseases.jensenlab.org/Entity?documents=10&type1=9606&id1=ENSP00000265077&type2=-26&id2=DOID:3328
ENSP00000325690	CARM1	DOID:1826	Epilepsy	1.506	0.753	https://diseases.jensenlab.org/Entity?documents=10&type1=9606&id1=ENSP00000325690&type2=-26&id2=DOID:1826
ENSP00000309415	CLTB	DOID:1826	Epilepsy	1.502	0.751	https://diseases.jensenlab.org/Entity?documents=10&type1=9606&id1=ENSP00000309415&type2=-26&id2=DOID:1826
ENSP00000261304	GALC	DOID:0070309	Absence epilepsy	1.496	0.748	https://diseases.jensenlab.org/Entity?documents=10&type1=9606&id1=ENSP00000261304&type2=-26&id2=DOID:0070309
ENSP00000262430	MLYCD	DOID:1826	Epilepsy	1.489	0.745	https://diseases.jensenlab.org/Entity?documents=10&type1=9606&id1=ENSP00000262430&type2=-26&id2=DOID:1826
ENSP00000420040	KCNIP2	DOID:0060681	Autosomal dominant nocturnal frontal lobe epilepsy	1.486	0.743	https://diseases.jensenlab.org/Entity?documents=10&type1=9606&id1=ENSP00000420040&type2=-26&id2=DOID:0060681
ENSP00000301522	PRDX2	DOID:2234	Focal epilepsy	1.483	0.742	https://diseases.jensenlab.org/Entity?documents=10&type1=9606&id1=ENSP00000301522&type2=-26&id2=DOID:2234
ENSP00000346240	FBXO2	DOID:1826	Epilepsy	1.484	0.742	https://diseases.jensenlab.org/Entity?documents=10&type1=9606&id1=ENSP00000346240&type2=-26&id2=DOID:1826
ENSP00000276390	ATP6V1B2	DOID:0070309	Absence epilepsy	1.479	0.739	https://diseases.jensenlab.org/Entity?documents=10&type1=9606&id1=ENSP00000276390&type2=-26&id2=DOID:0070309
ENSP00000261304	GALC	DOID:0111452	Progressive myoclonus epilepsy 1A	1.462	0.731	https://diseases.jensenlab.org/Entity?documents=10&type1=9606&id1=ENSP00000261304&type2=-26&id2=DOID:0111452
ENSP00000418803	TIMMDC1	DOID:3327	Partial motor epilepsy	1.459	0.73	https://diseases.jensenlab.org/Entity?documents=10&type1=9606&id1=ENSP00000418803&type2=-26&id2=DOID:3327
ENSP00000261416	HEXB	DOID:0111527	Spinal muscular atrophy with progressive myoclonic epilepsy	1.458	0.729	https://diseases.jensenlab.org/Entity?documents=10&type1=9606&id1=ENSP00000261416&type2=-26&id2=DOID:0111527
ENSP00000325376	HNRNPM	DOID:1826	Epilepsy	1.456	0.728	https://diseases.jensenlab.org/Entity?documents=10&type1=9606&id1=ENSP00000325376&type2=-26&id2=DOID:1826
ENSP00000333667	SHMT2	DOID:0080768	pyridoxine-dependent epilepsy	1.453	0.726	https://diseases.jensenlab.org/Entity?documents=10&type1=9606&id1=ENSP00000333667&type2=-26&id2=DOID:0080768
ENSP00000285381	CA3	DOID:2544	Extratemporal epilepsy	1.45	0.725	https://diseases.jensenlab.org/Entity?documents=10&type1=9606&id1=ENSP00000285381&type2=-26&id2=DOID:2544
ENSP00000318868	SHMT1	DOID:0080768	pyridoxine-dependent epilepsy	1.449	0.724	https://diseases.jensenlab.org/Entity?documents=10&type1=9606&id1=ENSP00000318868&type2=-26&id2=DOID:0080768
ENSP00000418803	TIMMDC1	DOID:0111689	Familial adult myoclonic epilepsy	1.447	0.724	https://diseases.jensenlab.org/Entity?documents=10&type1=9606&id1=ENSP00000418803&type2=-26&id2=DOID:0111689
ENSP00000265077	VCAN	DOID:2234	Focal epilepsy	1.447	0.723	https://diseases.jensenlab.org/Entity?documents=10&type1=9606&id1=ENSP00000265077&type2=-26&id2=DOID:2234
ENSP00000378897	ASAH2	DOID:891	Progressive myoclonus epilepsy	1.444	0.722	https://diseases.jensenlab.org/Entity?documents=10&type1=9606&id1=ENSP00000378897&type2=-26&id2=DOID:891
ENSP00000321537	LLGL1	DOID:1826	Epilepsy	1.443	0.721	https://diseases.jensenlab.org/Entity?documents=10&type1=9606&id1=ENSP00000321537&type2=-26&id2=DOID:1826
ENSP00000221130	GSR	DOID:1825	Childhood absence epilepsy	1.43	0.715	https://diseases.jensenlab.org/Entity?documents=10&type1=9606&id1=ENSP00000221130&type2=-26&id2=DOID:1825
ENSP00000358106	PREP	DOID:2234	Focal epilepsy	1.429	0.714	https://diseases.jensenlab.org/Entity?documents=10&type1=9606&id1=ENSP00000358106&type2=-26&id2=DOID:2234
ENSP00000426548	KCTD16	DOID:1825	Childhood absence epilepsy	1.429	0.714	https://diseases.jensenlab.org/Entity?documents=10&type1=9606&id1=ENSP00000426548&type2=-26&id2=DOID:1825
ENSP00000341658	DUSP15	DOID:1826	Epilepsy	1.416	0.708	https://diseases.jensenlab.org/Entity?documents=10&type1=9606&id1=ENSP00000341658&type2=-26&id2=DOID:1826
ENSP00000376276	SRSF2	DOID:1826	Epilepsy	1.408	0.704	https://diseases.jensenlab.org/Entity?documents=10&type1=9606&id1=ENSP00000376276&type2=-26&id2=DOID:1826
ENSP00000335261	TMLHE	DOID:0070309	Absence epilepsy	1.402	0.701	https://diseases.jensenlab.org/Entity?documents=10&type1=9606&id1=ENSP00000335261&type2=-26&id2=DOID:0070309
ENSP00000384296	ACY1	DOID:14777	Benign familial neonatal epilepsy	1.385	0.693	https://diseases.jensenlab.org/Entity?documents=10&type1=9606&id1=ENSP00000384296&type2=-26&id2=DOID:14777
ENSP00000221130	GSR	DOID:2548	Reflex epilepsy	1.383	0.691	https://diseases.jensenlab.org/Entity?documents=10&type1=9606&id1=ENSP00000221130&type2=-26&id2=DOID:2548
ENSP00000353072	ATP2A3	DOID:2548	Reflex epilepsy	1.365	0.683	https://diseases.jensenlab.org/Entity?documents=10&type1=9606&id1=ENSP00000353072&type2=-26&id2=DOID:2548
ENSP00000477344	SYT6	DOID:3331	Frontal lobe epilepsy	1.366	0.683	https://diseases.jensenlab.org/Entity?documents=10&type1=9606&id1=ENSP00000477344&type2=-26&id2=DOID:3331
ENSP00000254630	PTCD3	DOID:1826	Epilepsy	1.363	0.681	https://diseases.jensenlab.org/Entity?documents=10&type1=9606&id1=ENSP00000254630&type2=-26&id2=DOID:1826
ENSP00000379838	CARHSP1	DOID:1826	Epilepsy	1.347	0.673	https://diseases.jensenlab.org/Entity?documents=10&type1=9606&id1=ENSP00000379838&type2=-26&id2=DOID:1826
ENSP00000357065	IGSF8	DOID:0060172	Juvenile absence epilepsy	1.343	0.672	https://diseases.jensenlab.org/Entity?documents=10&type1=9606&id1=ENSP00000357065&type2=-26&id2=DOID:0060172
ENSP00000365147	EFHD2	DOID:3328	Temporal lobe epilepsy	1.343	0.671	https://diseases.jensenlab.org/Entity?documents=10&type1=9606&id1=ENSP00000365147&type2=-26&id2=DOID:3328
ENSP00000346240	FBXO2	DOID:4890	Juvenile myoclonic epilepsy	1.311	0.656	https://diseases.jensenlab.org/Entity?documents=10&type1=9606&id1=ENSP00000346240&type2=-26&id2=DOID:4890
ENSP00000351338	PLXNB1	DOID:3328	Temporal lobe epilepsy	1.305	0.652	https://diseases.jensenlab.org/Entity?documents=10&type1=9606&id1=ENSP00000351338&type2=-26&id2=DOID:3328
ENSP00000358106	PREP	DOID:3328	Temporal lobe epilepsy	1.304	0.652	https://diseases.jensenlab.org/Entity?documents=10&type1=9606&id1=ENSP00000358106&type2=-26&id2=DOID:3328
ENSP00000351338	PLXNB1	DOID:2234	Focal epilepsy	1.303	0.651	https://diseases.jensenlab.org/Entity?documents=10&type1=9606&id1=ENSP00000351338&type2=-26&id2=DOID:2234
ENSP00000317379	GLS	DOID:2234	Focal epilepsy	1.293	0.647	https://diseases.jensenlab.org/Entity?documents=10&type1=9606&id1=ENSP00000317379&type2=-26&id2=DOID:2234
ENSP00000333326	TUBA8	DOID:0060281	Photosensitive epilepsy	1.293	0.647	https://diseases.jensenlab.org/Entity?documents=10&type1=9606&id1=ENSP00000333326&type2=-26&id2=DOID:0060281
ENSP00000441875	PHB2	DOID:1826	Epilepsy	1.292	0.646	https://diseases.jensenlab.org/Entity?documents=10&type1=9606&id1=ENSP00000441875&type2=-26&id2=DOID:1826
ENSP00000384296	ACY1	DOID:1826	Epilepsy	1.287	0.644	https://diseases.jensenlab.org/Entity?documents=10&type1=9606&id1=ENSP00000384296&type2=-26&id2=DOID:1826
ENSP00000302961	HSPA4	DOID:0070309	Absence epilepsy	1.279	0.639	https://diseases.jensenlab.org/Entity?documents=10&type1=9606&id1=ENSP00000302961&type2=-26&id2=DOID:0070309
ENSP00000301522	PRDX2	DOID:891	Progressive myoclonus epilepsy	1.274	0.637	https://diseases.jensenlab.org/Entity?documents=10&type1=9606&id1=ENSP00000301522&type2=-26&id2=DOID:891
ENSP00000312293	MOBP	DOID:0070309	Absence epilepsy	1.271	0.636	https://diseases.jensenlab.org/Entity?documents=10&type1=9606&id1=ENSP00000312293&type2=-26&id2=DOID:0070309
ENSP00000421592	ALYREF	DOID:1826	Epilepsy	1.272	0.636	https://diseases.jensenlab.org/Entity?documents=10&type1=9606&id1=ENSP00000421592&type2=-26&id2=DOID:1826
ENSP00000282561	GJA1	DOID:4890	Juvenile myoclonic epilepsy	1.268	0.634	https://diseases.jensenlab.org/Entity?documents=10&type1=9606&id1=ENSP00000282561&type2=-26&id2=DOID:4890
ENSP00000361900	TOMM34	DOID:7725	Epilepsy with generalized tonic-clonic seizures	1.269	0.634	https://diseases.jensenlab.org/Entity?documents=10&type1=9606&id1=ENSP00000361900&type2=-26&id2=DOID:7725
ENSP00000225792	DDX5	DOID:1826	Epilepsy	1.267	0.633	https://diseases.jensenlab.org/Entity?documents=10&type1=9606&id1=ENSP00000225792&type2=-26&id2=DOID:1826
ENSP00000217402	CHMP4B	DOID:1826	Epilepsy	1.259	0.629	https://diseases.jensenlab.org/Entity?documents=10&type1=9606&id1=ENSP00000217402&type2=-26&id2=DOID:1826
ENSP00000358867	GNAI3	DOID:1826	Epilepsy	1.256	0.628	https://diseases.jensenlab.org/Entity?documents=10&type1=9606&id1=ENSP00000358867&type2=-26&id2=DOID:1826
ENSP00000365950	RBM3	DOID:1826	Epilepsy	1.251	0.625	https://diseases.jensenlab.org/Entity?documents=10&type1=9606&id1=ENSP00000365950&type2=-26&id2=DOID:1826
ENSP00000301522	PRDX2	DOID:3328	Temporal lobe epilepsy	1.246	0.623	https://diseases.jensenlab.org/Entity?documents=10&type1=9606&id1=ENSP00000301522&type2=-26&id2=DOID:3328
ENSP00000273398	ATP6V1A	DOID:12382	Complex partial epilepsy	1.238	0.619	https://diseases.jensenlab.org/Entity?documents=10&type1=9606&id1=ENSP00000273398&type2=-26&id2=DOID:12382
ENSP00000359151	DBT	DOID:0111527	Spinal muscular atrophy with progressive myoclonic epilepsy	1.238	0.619	https://diseases.jensenlab.org/Entity?documents=10&type1=9606&id1=ENSP00000359151&type2=-26&id2=DOID:0111527
ENSP00000297282	SLC13A4	DOID:891	Progressive myoclonus epilepsy	1.236	0.618	https://diseases.jensenlab.org/Entity?documents=10&type1=9606&id1=ENSP00000297282&type2=-26&id2=DOID:891
ENSP00000363191	ROMO1	DOID:1826	Epilepsy	1.234	0.617	https://diseases.jensenlab.org/Entity?documents=10&type1=9606&id1=ENSP00000363191&type2=-26&id2=DOID:1826
ENSP00000297282	SLC13A4	DOID:0060681	Autosomal dominant nocturnal frontal lobe epilepsy	1.229	0.615	https://diseases.jensenlab.org/Entity?documents=10&type1=9606&id1=ENSP00000297282&type2=-26&id2=DOID:0060681
ENSP00000380958	MBP	DOID:11832	Visual epilepsy	1.229	0.614	https://diseases.jensenlab.org/Entity?documents=10&type1=9606&id1=ENSP00000380958&type2=-26&id2=DOID:11832
ENSP00000312625	HP1BP3	DOID:1826	Epilepsy	1.226	0.613	https://diseases.jensenlab.org/Entity?documents=10&type1=9606&id1=ENSP00000312625&type2=-26&id2=DOID:1826
ENSP00000365147	EFHD2	DOID:2234	Focal epilepsy	1.222	0.611	https://diseases.jensenlab.org/Entity?documents=10&type1=9606&id1=ENSP00000365147&type2=-26&id2=DOID:2234
ENSP00000372326	FECH	DOID:0111450	Progressive myoclonus epilepsy 9	1.221	0.611	https://diseases.jensenlab.org/Entity?documents=10&type1=9606&id1=ENSP00000372326&type2=-26&id2=DOID:0111450
ENSP00000418803	TIMMDC1	DOID:2234	Focal epilepsy	1.222	0.611	https://diseases.jensenlab.org/Entity?documents=10&type1=9606&id1=ENSP00000418803&type2=-26&id2=DOID:2234
ENSP00000335261	TMLHE	DOID:3327	Partial motor epilepsy	1.219	0.61	https://diseases.jensenlab.org/Entity?documents=10&type1=9606&id1=ENSP00000335261&type2=-26&id2=DOID:3327
ENSP00000420040	KCNIP2	DOID:3331	Frontal lobe epilepsy	1.218	0.609	https://diseases.jensenlab.org/Entity?documents=10&type1=9606&id1=ENSP00000420040&type2=-26&id2=DOID:3331
ENSP00000478878	CPNE4	DOID:1826	Epilepsy	1.214	0.607	https://diseases.jensenlab.org/Entity?documents=10&type1=9606&id1=ENSP00000478878&type2=-26&id2=DOID:1826
ENSP00000393583	CEP131	DOID:0070309	Absence epilepsy	1.209	0.605	https://diseases.jensenlab.org/Entity?documents=10&type1=9606&id1=ENSP00000393583&type2=-26&id2=DOID:0070309
ENSP00000331210	BCAN	DOID:7725	Epilepsy with generalized tonic-clonic seizures	1.201	0.601	https://diseases.jensenlab.org/Entity?documents=10&type1=9606&id1=ENSP00000331210&type2=-26&id2=DOID:7725
ENSP00000370698	IL6ST	DOID:1826	Epilepsy	1.202	0.601	https://diseases.jensenlab.org/Entity?documents=10&type1=9606&id1=ENSP00000370698&type2=-26&id2=DOID:1826
ENSP00000261304	GALC	DOID:2234	Focal epilepsy	1.194	0.597	https://diseases.jensenlab.org/Entity?documents=10&type1=9606&id1=ENSP00000261304&type2=-26&id2=DOID:2234
ENSP00000319851	CHDH	DOID:1826	Epilepsy	1.192	0.596	https://diseases.jensenlab.org/Entity?documents=10&type1=9606&id1=ENSP00000319851&type2=-26&id2=DOID:1826
ENSP00000221419	HNRNPL	DOID:1826	Epilepsy	1.19	0.595	https://diseases.jensenlab.org/Entity?documents=10&type1=9606&id1=ENSP00000221419&type2=-26&id2=DOID:1826
ENSP00000389277	TMBIM6	DOID:1826	Epilepsy	1.185	0.593	https://diseases.jensenlab.org/Entity?documents=10&type1=9606&id1=ENSP00000389277&type2=-26&id2=DOID:1826
ENSP00000285381	CA3	DOID:3328	Temporal lobe epilepsy	1.179	0.59	https://diseases.jensenlab.org/Entity?documents=10&type1=9606&id1=ENSP00000285381&type2=-26&id2=DOID:3328
ENSP00000466897	CIRBP	DOID:1826	Epilepsy	1.179	0.59	https://diseases.jensenlab.org/Entity?documents=10&type1=9606&id1=ENSP00000466897&type2=-26&id2=DOID:1826
ENSP00000262613	SLC9A3R1	DOID:0060281	Photosensitive epilepsy	1.174	0.587	https://diseases.jensenlab.org/Entity?documents=10&type1=9606&id1=ENSP00000262613&type2=-26&id2=DOID:0060281
ENSP00000273398	ATP6V1A	DOID:0111444	Progressive myoclonus epilepsy 4	1.17	0.585	https://diseases.jensenlab.org/Entity?documents=10&type1=9606&id1=ENSP00000273398&type2=-26&id2=DOID:0111444
ENSP00000420040	KCNIP2	DOID:14777	Benign familial neonatal epilepsy	1.171	0.585	https://diseases.jensenlab.org/Entity?documents=10&type1=9606&id1=ENSP00000420040&type2=-26&id2=DOID:14777
ENSP00000337053	SEL1L	DOID:1826	Epilepsy	1.168	0.584	https://diseases.jensenlab.org/Entity?documents=10&type1=9606&id1=ENSP00000337053&type2=-26&id2=DOID:1826
ENSP00000382120	AIFM3	DOID:1826	Epilepsy	1.165	0.583	https://diseases.jensenlab.org/Entity?documents=10&type1=9606&id1=ENSP00000382120&type2=-26&id2=DOID:1826
ENSP00000387380	NECAB1	DOID:1826	Epilepsy	1.16	0.58	https://diseases.jensenlab.org/Entity?documents=10&type1=9606&id1=ENSP00000387380&type2=-26&id2=DOID:1826
ENSP00000314733	TOLLIP	DOID:1826	Epilepsy	1.155	0.578	https://diseases.jensenlab.org/Entity?documents=10&type1=9606&id1=ENSP00000314733&type2=-26&id2=DOID:1826
ENSP00000371517	AMACR	DOID:1826	Epilepsy	1.148	0.574	https://diseases.jensenlab.org/Entity?documents=10&type1=9606&id1=ENSP00000371517&type2=-26&id2=DOID:1826
ENSP00000273398	ATP6V1A	DOID:0060748	Familial temporal lobe epilepsy 1	1.143	0.572	https://diseases.jensenlab.org/Entity?documents=10&type1=9606&id1=ENSP00000273398&type2=-26&id2=DOID:0060748
ENSP00000420040	KCNIP2	DOID:891	Progressive myoclonus epilepsy	1.135	0.568	https://diseases.jensenlab.org/Entity?documents=10&type1=9606&id1=ENSP00000420040&type2=-26&id2=DOID:891
ENSP00000355094	QKI	DOID:0111326	Juvenile myoclonic epilepsy 3	1.13	0.565	https://diseases.jensenlab.org/Entity?documents=10&type1=9606&id1=ENSP00000355094&type2=-26&id2=DOID:0111326
ENSP00000312293	MOBP	DOID:12382	Complex partial epilepsy	1.127	0.563	https://diseases.jensenlab.org/Entity?documents=10&type1=9606&id1=ENSP00000312293&type2=-26&id2=DOID:12382
ENSP00000307900	GLUL	DOID:1827	Idiopathic generalized epilepsy	1.124	0.562	https://diseases.jensenlab.org/Entity?documents=10&type1=9606&id1=ENSP00000307900&type2=-26&id2=DOID:1827
ENSP00000232003	HRG	DOID:891	Progressive myoclonus epilepsy	1.119	0.56	https://diseases.jensenlab.org/Entity?documents=10&type1=9606&id1=ENSP00000232003&type2=-26&id2=DOID:891
ENSP00000357065	IGSF8	DOID:7725	Epilepsy with generalized tonic-clonic seizures	1.12	0.56	https://diseases.jensenlab.org/Entity?documents=10&type1=9606&id1=ENSP00000357065&type2=-26&id2=DOID:7725
ENSP00000285093	ACAA2	DOID:1826	Epilepsy	1.119	0.559	https://diseases.jensenlab.org/Entity?documents=10&type1=9606&id1=ENSP00000285093&type2=-26&id2=DOID:1826
ENSP00000302961	HSPA4	DOID:0111444	Progressive myoclonus epilepsy 4	1.115	0.558	https://diseases.jensenlab.org/Entity?documents=10&type1=9606&id1=ENSP00000302961&type2=-26&id2=DOID:0111444
ENSP00000378897	ASAH2	DOID:0111444	Progressive myoclonus epilepsy 4	1.111	0.556	https://diseases.jensenlab.org/Entity?documents=10&type1=9606&id1=ENSP00000378897&type2=-26&id2=DOID:0111444
ENSP00000268058	PML	DOID:1826	Epilepsy	1.11	0.555	https://diseases.jensenlab.org/Entity?documents=10&type1=9606&id1=ENSP00000268058&type2=-26&id2=DOID:1826
ENSP00000358867	GNAI3	DOID:0070309	Absence epilepsy	1.106	0.553	https://diseases.jensenlab.org/Entity?documents=10&type1=9606&id1=ENSP00000358867&type2=-26&id2=DOID:0070309
ENSP00000426548	KCTD16	DOID:2234	Focal epilepsy	1.105	0.552	https://diseases.jensenlab.org/Entity?documents=10&type1=9606&id1=ENSP00000426548&type2=-26&id2=DOID:2234
ENSP00000264036	MCAM	DOID:3328	Temporal lobe epilepsy	1.101	0.551	https://diseases.jensenlab.org/Entity?documents=10&type1=9606&id1=ENSP00000264036&type2=-26&id2=DOID:3328
ENSP00000420040	KCNIP2	DOID:0070309	Absence epilepsy	1.094	0.547	https://diseases.jensenlab.org/Entity?documents=10&type1=9606&id1=ENSP00000420040&type2=-26&id2=DOID:0070309
ENSP00000296674	RPS23	DOID:1826	Epilepsy	1.091	0.545	https://diseases.jensenlab.org/Entity?documents=10&type1=9606&id1=ENSP00000296674&type2=-26&id2=DOID:1826
ENSP00000252575	NCAN	DOID:3331	Frontal lobe epilepsy	1.085	0.543	https://diseases.jensenlab.org/Entity?documents=10&type1=9606&id1=ENSP00000252575&type2=-26&id2=DOID:3331
ENSP00000282561	GJA1	DOID:3331	Frontal lobe epilepsy	1.076	0.538	https://diseases.jensenlab.org/Entity?documents=10&type1=9606&id1=ENSP00000282561&type2=-26&id2=DOID:3331
ENSP00000420040	KCNIP2	DOID:0060172	Juvenile absence epilepsy	1.076	0.538	https://diseases.jensenlab.org/Entity?documents=10&type1=9606&id1=ENSP00000420040&type2=-26&id2=DOID:0060172
ENSP00000365147	EFHD2	DOID:1826	Epilepsy	1.066	0.533	https://diseases.jensenlab.org/Entity?documents=10&type1=9606&id1=ENSP00000365147&type2=-26&id2=DOID:1826
ENSP00000477344	SYT6	DOID:3327	Partial motor epilepsy	1.06	0.53	https://diseases.jensenlab.org/Entity?documents=10&type1=9606&id1=ENSP00000477344&type2=-26&id2=DOID:3327
ENSP00000285381	CA3	DOID:2234	Focal epilepsy	1.059	0.529	https://diseases.jensenlab.org/Entity?documents=10&type1=9606&id1=ENSP00000285381&type2=-26&id2=DOID:2234
ENSP00000315263	GLTP	DOID:1826	Epilepsy	1.055	0.528	https://diseases.jensenlab.org/Entity?documents=10&type1=9606&id1=ENSP00000315263&type2=-26&id2=DOID:1826
ENSP00000312293	MOBP	DOID:1825	Childhood absence epilepsy	1.044	0.522	https://diseases.jensenlab.org/Entity?documents=10&type1=9606&id1=ENSP00000312293&type2=-26&id2=DOID:1825
ENSP00000392270	STRAP	DOID:3328	Temporal lobe epilepsy	1.043	0.522	https://diseases.jensenlab.org/Entity?documents=10&type1=9606&id1=ENSP00000392270&type2=-26&id2=DOID:3328
ENSP00000297282	SLC13A4	DOID:3328	Temporal lobe epilepsy	1.042	0.521	https://diseases.jensenlab.org/Entity?documents=10&type1=9606&id1=ENSP00000297282&type2=-26&id2=DOID:3328
ENSP00000392270	STRAP	DOID:1826	Epilepsy	1.038	0.519	https://diseases.jensenlab.org/Entity?documents=10&type1=9606&id1=ENSP00000392270&type2=-26&id2=DOID:1826
ENSP00000233893	HSPE1	DOID:2234	Focal epilepsy	1.037	0.518	https://diseases.jensenlab.org/Entity?documents=10&type1=9606&id1=ENSP00000233893&type2=-26&id2=DOID:2234
ENSP00000233893	HSPE1	DOID:3328	Temporal lobe epilepsy	1.026	0.513	https://diseases.jensenlab.org/Entity?documents=10&type1=9606&id1=ENSP00000233893&type2=-26&id2=DOID:3328
ENSP00000418397	IVD	DOID:0080768	pyridoxine-dependent epilepsy	1.023	0.512	https://diseases.jensenlab.org/Entity?documents=10&type1=9606&id1=ENSP00000418397&type2=-26&id2=DOID:0080768
ENSP00000402861	PLCL1	DOID:1826	Epilepsy	1.021	0.511	https://diseases.jensenlab.org/Entity?documents=10&type1=9606&id1=ENSP00000402861&type2=-26&id2=DOID:1826
ENSP00000426548	KCTD16	DOID:0070309	Absence epilepsy	1.021	0.51	https://diseases.jensenlab.org/Entity?documents=10&type1=9606&id1=ENSP00000426548&type2=-26&id2=DOID:0070309
ENSP00000282561	GJA1	DOID:1827	Idiopathic generalized epilepsy	1.004	0.502	https://diseases.jensenlab.org/Entity?documents=10&type1=9606&id1=ENSP00000282561&type2=-26&id2=DOID:1827
